# Supplementary material for: 1-[4-Bromo-2-(tri­fluoro­meth­oxy)phen­yl]-3-methyl-1H-1,2,4-triazole
Source: Acta Crystallogr Sect E Struct Rep Online. 2014 May 10;70(Pt 6):o654. doi: 10.1107/S1600536814010083 (PMC4051032; doi:10.1107/S1600536814010083)
Supplement: Supplementary file 1 [file e-70-0o654-sup1.cif]

##############################################################################
#                                                                            #
# This CIF contains the data in a paper accepted for publication in          #
# Acta Crystallographica Section E. It conforms to the requirements of       #
# Notes for Authors for Acta Crystallographica Section E, and has been       #
# peer reviewed under the auspices of the IUCr Commission on Journals.       #
#                                                                            #
# Full details of the Crystallographic Information File format               #
# are given in the paper "The Crystallographic Information File (CIF):       #
# a New Standard Archive File for Crystallography" by S. R. Hall, F. H.      #
# Allen and I. D. Brown [Acta Cryst. (1991), A47, 655-685].                  #
#                                                                            #
# The current version of the core CIF dictionary is obtainable from          #
# ftp://ftp.iucr.org/pub/cif_core.dic.                                       #
#                                                                            #
# Software is freely available for graphical display of the structure(s)     #
# in this CIF. For information consult the CIF software page                 #
# http://www.iucr.org/resources/cif/software.                                #
#                                                                            #
# This file may be used for bona fide research purposes within the           #
# scientific community so long as proper attribution is given to the journal # 
# article from which it was obtained.                                        #
#                                                                            #
##############################################################################
data_I
_audit_creation_method     SHELXL-97
_journal_date_recd_electronic     2014-04-23
_journal_date_accepted     2014-05-05
_journal_name_full     'Acta Crystallographica, Section E'
_journal_year     2014
_journal_volume     70
_journal_issue      6
_journal_page_first     o654
_journal_page_last     o654
_journal_paper_category     QO
_journal_paper_doi     10.1107/S1600536814010083
_journal_coeditor_code     HB7221
_publ_contact_author_name     'Basavaraj Padmashali'
_publ_contact_author_address
;
Department of Chemistry, Sahyadri Science College (Autonomous),
Shimoga 577 203
Karnataka
India
;
_publ_contact_author_email     'basavarajpadmashali@yahoo.com '
_publ_contact_author_fax     ?
_publ_contact_author_phone     '+919844218894'
_publ_section_title
;
1-[4-Bromo-2-(trifluoromethoxy)phenyl]-3-methyl-1<i>H</i>-1,2,4-triazole
;
loop_
    _publ_author_name
    _publ_author_footnote
    _publ_author_address
    'Sandeep, C' .
;
Department of Chemistry, Sahyadri Science College (Autonomous)
Shimoga 577 203
Karnataka
India
;
    'Padmashali, Basavaraj' .
;
Department of Chemistry, Sahyadri Science College (Autonomous)
Shimoga 577 203
Karnataka
India
Department of Studies and Research in Chemistry, School of Basic Sciences,
Rani Channamma University
Belagavi 591 156, Karnataka, India
;
    'Suchetan, P. A.' .
;
Department of Studies in Chemistry, U.C.S.,
Tumkur University, Tumkur
Karnataka 572 103,
India
;
    'S. Kulkarni, Rashmi' .
;
PG Department of Chemistry, Jain University, Bangalore 560 019, Karnataka,
India
;
_database_code_depnum_ccdc_archive     'CCDC 1000730'
_chemical_name_systematic
;
1-[4-Bromo-2-(trifluoromethoxy)phenyl]-3-methyl-1<i>H</i>-1,2,4-triazole
;
_chemical_name_common     ?
_chemical_formula_moiety     'C10 H7 Br F3 N3 O'
_chemical_formula_sum     'C10 H7 Br F3 N3 O'
_chemical_formula_iupac     'C10 H7 Br F3 N3 O'
_chemical_formula_weight     322.10
_chemical_melting_point     453
_symmetry_cell_setting     monoclinic
_symmetry_space_group_name_H-M     'P 21/n'
_symmetry_space_group_name_hall     '-P 2yn'
loop_
    _symmetry_equiv_pos_as_xyz
    'x, y, z'
    '-x+1/2, y+1/2, -z+1/2'
    '-x, -y, -z'
    'x-1/2, -y-1/2, z-1/2'
_cell_length_a     5.2389(3)
_cell_length_b     16.1548(8)
_cell_length_c     14.0315(7)
_cell_angle_alpha     90.00
_cell_angle_beta     92.673(3)
_cell_angle_gamma     90.00
_cell_volume     1186.24(11)
_cell_formula_units_Z     4
_cell_measurement_reflns_used     25
_cell_measurement_theta_min     1.9
_cell_measurement_theta_max     30.1
_cell_measurement_temperature     293(2)
_cell_special_details     Prism
_exptl_crystal_description     Prism
_exptl_crystal_colour     Colourless
_exptl_crystal_size_max     0.33
_exptl_crystal_size_mid     0.21
_exptl_crystal_size_min     0.14
_exptl_crystal_density_diffrn     1.804
_exptl_crystal_density_meas     ?
_exptl_crystal_density_method     'not measured'
_exptl_crystal_F_000     632
_exptl_absorpt_coefficient_mu     3.495
_exptl_absorpt_correction_type     multi-scan
_exptl_absorpt_process_details     '(SADABS; Bruker, 2009)'
_exptl_absorpt_correction_T_min     0.419
_exptl_absorpt_correction_T_max     0.613
_exptl_special_details     ?
_diffrn_ambient_temperature     293(2)
_diffrn_radiation_type     MoK\a
_diffrn_radiation_wavelength     0.71073
_diffrn_radiation_source     'fine-focus sealed tube'
_diffrn_radiation_monochromator     graphite
_diffrn_measurement_device_type     'Bruker APEXII CCD'
_diffrn_measurement_method     \w
_diffrn_detector_area_resol_mean     ?
_diffrn_reflns_number     37092
_diffrn_reflns_av_R_equivalents     0.0505
_diffrn_reflns_av_sigmaI/netI     0.0346
_diffrn_reflns_theta_min     1.92
_diffrn_reflns_theta_max     30.14
_diffrn_reflns_theta_full     30.14
_diffrn_measured_fraction_theta_max     0.997
_diffrn_measured_fraction_theta_full     0.997
_diffrn_reflns_limit_h_min     -7
_diffrn_reflns_limit_h_max     7
_diffrn_reflns_limit_k_min     -22
_diffrn_reflns_limit_k_max     22
_diffrn_reflns_limit_l_min     -19
_diffrn_reflns_limit_l_max     19
_diffrn_standards_number     .
_diffrn_standards_interval_count     .
_diffrn_standards_interval_time     .
_diffrn_standards_decay_%     1
_refine_special_details
;
Refinement of <i>F</i>^2^ against ALL reflections. The weighted <i>R</i>-factor
<i>wR</i> and goodness of fit <i>S</i> are based on <i>F</i>^2^, conventional
<i>R</i>-factors <i>R</i> are based on <i>F</i>, with <i>F</i> set to zero for
negative <i>F</i>^2^. The threshold expression of <i>F</i>^2^ >
2\s(<i>F</i>^2^) is used only for calculating <i>R</i>-factors(gt) <i>etc</i>.
and is not relevant to the choice of reflections for refinement.
<i>R</i>-factors based on <i>F</i>^2^ are statistically about twice as large
as those based on <i>F</i>, and <i>R</i>- factors based on ALL data will be
even larger.
;
_reflns_number_total     3499
_reflns_number_gt     2373
_reflns_threshold_expression     I>2\s(I)
_refine_ls_structure_factor_coef     Fsqd
_refine_ls_matrix_type     full
_refine_ls_R_factor_all     0.0668
_refine_ls_R_factor_gt     0.0383
_refine_ls_wR_factor_gt     0.1224
_refine_ls_wR_factor_ref     0.1351
_refine_ls_goodness_of_fit_ref     0.988
_refine_ls_restrained_S_all     0.988
_refine_ls_number_reflns     3499
_refine_ls_number_parameters     165
_refine_ls_number_restraints     0
_refine_ls_hydrogen_treatment     constr
_refine_ls_weighting_scheme     calc
_refine_ls_weighting_details
         'calc w=1/[\s^2^(Fo^2^)+(0.0871P)^2^+0.1014P] where P=(Fo^2^+2Fc^2^)/3'
_atom_sites_solution_hydrogens     geom
_atom_sites_solution_primary     direct
_atom_sites_solution_secondary     difmap
_refine_ls_shift/su_max     0.001
_refine_ls_shift/su_mean     0.000
_refine_diff_density_max     0.409
_refine_diff_density_min     -0.682
_refine_ls_extinction_method     'SHELXL97 (Sheldrick, 2008)'
_refine_ls_extinction_coef     0.0045(16)
_refine_ls_extinction_expression
                                  'Fc^*^=kFc[1+0.001xFc^2^\l^3^/sin(2\q)]^-1/4^'
loop_
    _atom_type_symbol
    _atom_type_description
    _atom_type_scat_dispersion_real
    _atom_type_scat_dispersion_imag
    _atom_type_scat_source
    'C' 'C' 0.0033 0.0016
                         'International Tables Vol C Tables 4.2.6.8 and 6.1.1.4'
    'H' 'H' 0.0000 0.0000
                         'International Tables Vol C Tables 4.2.6.8 and 6.1.1.4'
    'N' 'N' 0.0061 0.0033
                         'International Tables Vol C Tables 4.2.6.8 and 6.1.1.4'
    'O' 'O' 0.0106 0.0060
                         'International Tables Vol C Tables 4.2.6.8 and 6.1.1.4'
    'F' 'F' 0.0171 0.0103
                         'International Tables Vol C Tables 4.2.6.8 and 6.1.1.4'
    'Br' 'Br' -0.2901 2.4595
                         'International Tables Vol C Tables 4.2.6.8 and 6.1.1.4'
_computing_data_collection     'APEX2 (Bruker, 2009)'
_computing_cell_refinement     'SAINT-Plus (Bruker, 2009)'
_computing_data_reduction     'SAINT-Plus (Bruker, 2009)'
_computing_structure_solution     'SHELXS97 (Sheldrick, 2008)'
_computing_structure_refinement     'SHELXL97 (Sheldrick, 2008)'
_computing_molecular_graphics     'Mercury (Macrae <i>et al.</i>, 2008)'
_computing_publication_material     'SHELXL97 (Sheldrick, 2008)'
loop_
    _atom_site_type_symbol
    _atom_site_label
    _atom_site_fract_x
    _atom_site_fract_y
    _atom_site_fract_z
    _atom_site_U_iso_or_equiv
    _atom_site_adp_type
    _atom_site_calc_flag
    _atom_site_refinement_flags
    _atom_site_occupancy
    _atom_site_symmetry_multiplicity
    _atom_site_disorder_assembly
    _atom_site_disorder_group
    C C1 -0.1456(5) 0.66662(15) 0.14761(15) 0.0523(5) Uani d . 1 1 . .
    C C2 0.0451(4) 0.63544(14) 0.20903(15) 0.0524(5) Uani d . 1 1 . .
    H H2 0.1392 0.6703 0.2500 0.063 Uiso calc R 1 1 . .
    C C3 0.0922(4) 0.55182(13) 0.20808(14) 0.0453(4) Uani d . 1 1 . .
    C C4 -0.0376(4) 0.49886(12) 0.14480(14) 0.0427(4) Uani d . 1 1 . .
    C C5 -0.2245(4) 0.53249(14) 0.08273(16) 0.0524(5) Uani d . 1 1 . .
    H H5 -0.3122 0.4982 0.0392 0.063 Uiso calc R 1 1 . .
    C C6 -0.2820(5) 0.61578(15) 0.08462(17) 0.0559(5) Uani d . 1 1 . .
    H H6 -0.4107 0.6374 0.0441 0.067 Uiso calc R 1 1 . .
    N N1 0.0066(3) 0.41252(11) 0.14056(12) 0.0446(4) Uani d . 1 1 . .
    C C7 0.2131(4) 0.36565(15) 0.16360(18) 0.0541(5) Uani d . 1 1 . .
    H H7 0.3662 0.3859 0.1905 0.065 Uiso calc R 1 1 . .
    C C8 -0.0743(4) 0.28860(13) 0.10549(17) 0.0508(5) Uani d . 1 1 . .
    C C9 -0.2132(6) 0.21249(15) 0.0729(3) 0.0708(8) Uani d . 1 1 . .
    H H9A -0.3924 0.2244 0.0646 0.106 Uiso calc R 1 1 . .
    H H9B -0.1874 0.1697 0.1198 0.106 Uiso calc R 1 1 . .
    H H9C -0.1494 0.1944 0.0134 0.106 Uiso calc R 1 1 . .
    C C10 0.2286(6) 0.50572(18) 0.36008(19) 0.0688(7) Uani d . 1 1 . .
    N N2 -0.1818(3) 0.36208(11) 0.10201(14) 0.0492(4) Uani d . 1 1 . .
    N N3 0.1693(4) 0.28792(12) 0.14296(18) 0.0582(5) Uani d . 1 1 . .
    O O1 0.2873(3) 0.51928(11) 0.26983(13) 0.0592(4) Uani d . 1 1 . .
    F F1 0.0294(6) 0.45837(17) 0.36571(16) 0.1342(11) Uani d . 1 1 . .
    F F2 0.4236(6) 0.46877(15) 0.40292(16) 0.1310(10) Uani d . 1 1 . .
    F F3 0.1867(5) 0.57307(12) 0.40782(12) 0.0998(6) Uani d . 1 1 . .
    Br Br1 -0.22139(7) 0.780974(16) 0.14867(2) 0.07657(17) Uani d . 1 1 . .
loop_
    _atom_site_aniso_label
    _atom_site_aniso_U_11
    _atom_site_aniso_U_22
    _atom_site_aniso_U_33
    _atom_site_aniso_U_12
    _atom_site_aniso_U_13
    _atom_site_aniso_U_23
    C1 0.0645(12) 0.0470(11) 0.0453(11) 0.0065(9) 0.0010(9) 0.0023(8)
    C2 0.0605(12) 0.0480(11) 0.0478(11) -0.0036(9) -0.0062(9) -0.0017(8)
    C3 0.0458(10) 0.0467(10) 0.0425(10) 0.0017(8) -0.0066(8) 0.0012(8)
    C4 0.0415(9) 0.0416(10) 0.0447(10) 0.0022(7) -0.0012(7) -0.0007(8)
    C5 0.0536(11) 0.0507(11) 0.0514(12) 0.0059(9) -0.0128(9) -0.0030(9)
    C6 0.0634(13) 0.0511(12) 0.0520(12) 0.0118(10) -0.0099(10) 0.0037(9)
    N1 0.0415(8) 0.0438(9) 0.0479(9) 0.0036(6) -0.0040(6) -0.0028(7)
    C7 0.0411(10) 0.0539(12) 0.0664(14) 0.0093(9) -0.0077(9) -0.0052(10)
    C8 0.0507(11) 0.0471(12) 0.0547(12) 0.0030(8) 0.0024(9) -0.0046(9)
    C9 0.0684(16) 0.0487(14) 0.095(2) -0.0032(10) 0.0046(14) -0.0127(12)
    C10 0.0948(19) 0.0510(13) 0.0577(15) 0.0047(12) -0.0265(13) 0.0011(10)
    N2 0.0410(8) 0.0462(9) 0.0598(10) -0.0013(7) -0.0046(7) -0.0023(8)
    N3 0.0511(10) 0.0518(11) 0.0713(14) 0.0114(8) -0.0016(9) -0.0039(8)
    O1 0.0567(8) 0.0600(9) 0.0589(9) 0.0055(7) -0.0205(7) -0.0029(7)
    F1 0.181(2) 0.139(2) 0.0812(14) -0.080(2) -0.0096(15) 0.0274(13)
    F2 0.177(2) 0.1229(19) 0.0866(14) 0.0713(17) -0.0627(15) -0.0062(13)
    F3 0.1628(19) 0.0694(11) 0.0658(10) 0.0264(12) -0.0112(11) -0.0113(8)
    Br1 0.1162(3) 0.04531(19) 0.0671(2) 0.01567(12) -0.00788(17) 0.00117(10)
_geom_special_details
;
All s.u.'s (except the s.u. in the dihedral angle between two l.s. planes) are
estimated using the full covariance matrix. The cell s.u.'s are taken into
account individually in the estimation of s.u.'s in distances, angles and
torsion angles; correlations between s.u.'s in cell parameters are only used
when they are defined by crystal symmetry. An approximate (isotropic)
treatment of cell s.u.'s is used for estimating s.u.'s involving l.s. planes.
;
loop_
    _geom_bond_atom_site_label_1
    _geom_bond_atom_site_label_2
    _geom_bond_site_symmetry_2
    _geom_bond_distance
    _geom_bond_publ_flag
    C1 C6 . 1.381(3) ?
    C1 C2 . 1.383(3) ?
    C1 Br1 . 1.890(2) ?
    C2 C3 . 1.373(3) ?
    C2 H2 . 0.9300 ?
    C3 C4 . 1.388(3) ?
    C3 O1 . 1.410(2) ?
    C4 C5 . 1.390(3) ?
    C4 N1 . 1.416(3) ?
    C5 C6 . 1.379(3) ?
    C5 H5 . 0.9300 ?
    C6 H6 . 0.9300 ?
    N1 C7 . 1.347(3) ?
    N1 N2 . 1.372(2) ?
    C7 N3 . 1.307(3) ?
    C7 H7 . 0.9300 ?
    C8 N2 . 1.314(3) ?
    C8 N3 . 1.358(3) ?
    C8 C9 . 1.490(3) ?
    C9 H9A . 0.9600 ?
    C9 H9B . 0.9600 ?
    C9 H9C . 0.9600 ?
    C10 F1 . 1.299(4) ?
    C10 F2 . 1.306(3) ?
    C10 F3 . 1.302(3) ?
    C10 O1 . 1.335(3) ?
loop_
    _geom_angle_atom_site_label_1
    _geom_angle_atom_site_label_2
    _geom_angle_atom_site_label_3
    _geom_angle_site_symmetry_1
    _geom_angle_site_symmetry_3
    _geom_angle
    _geom_angle_publ_flag
    C6 C1 C2 . . 121.3(2) ?
    C6 C1 Br1 . . 118.93(17) ?
    C2 C1 Br1 . . 119.80(17) ?
    C3 C2 C1 . . 118.5(2) ?
    C3 C2 H2 . . 120.8 ?
    C1 C2 H2 . . 120.8 ?
    C2 C3 C4 . . 121.97(18) ?
    C2 C3 O1 . . 119.08(18) ?
    C4 C3 O1 . . 118.86(18) ?
    C5 C4 C3 . . 118.01(19) ?
    C5 C4 N1 . . 118.07(18) ?
    C3 C4 N1 . . 123.91(18) ?
    C4 C5 C6 . . 121.1(2) ?
    C4 C5 H5 . . 119.4 ?
    C6 C5 H5 . . 119.4 ?
    C1 C6 C5 . . 119.0(2) ?
    C1 C6 H6 . . 120.5 ?
    C5 C6 H6 . . 120.5 ?
    C7 N1 N2 . . 108.42(17) ?
    C7 N1 C4 . . 132.43(18) ?
    N2 N1 C4 . . 119.06(16) ?
    N3 C7 N1 . . 110.9(2) ?
    N3 C7 H7 . . 124.6 ?
    N1 C7 H7 . . 124.6 ?
    N2 C8 N3 . . 114.54(19) ?
    N2 C8 C9 . . 122.1(2) ?
    N3 C8 C9 . . 123.3(2) ?
    C8 C9 H9A . . 109.5 ?
    C8 C9 H9B . . 109.5 ?
    H9A C9 H9B . . 109.5 ?
    C8 C9 H9C . . 109.5 ?
    H9A C9 H9C . . 109.5 ?
    H9B C9 H9C . . 109.5 ?
    F1 C10 F2 . . 108.4(3) ?
    F1 C10 F3 . . 107.8(3) ?
    F2 C10 F3 . . 107.0(2) ?
    F1 C10 O1 . . 112.0(2) ?
    F2 C10 O1 . . 107.6(3) ?
    F3 C10 O1 . . 113.8(2) ?
    C8 N2 N1 . . 102.87(16) ?
    C7 N3 C8 . . 103.32(18) ?
    C10 O1 C3 . . 116.85(18) ?
loop_
    _geom_torsion_atom_site_label_1
    _geom_torsion_atom_site_label_2
    _geom_torsion_atom_site_label_3
    _geom_torsion_atom_site_label_4
    _geom_torsion_site_symmetry_1
    _geom_torsion_site_symmetry_2
    _geom_torsion_site_symmetry_3
    _geom_torsion_site_symmetry_4
    _geom_torsion
    _geom_torsion_publ_flag
    C6 C1 C2 C3 . . . . -1.7(3) ?
    Br1 C1 C2 C3 . . . . 178.63(17) ?
    C1 C2 C3 C4 . . . . 2.8(3) ?
    C1 C2 C3 O1 . . . . 179.54(19) ?
    C2 C3 C4 C5 . . . . -1.6(3) ?
    O1 C3 C4 C5 . . . . -178.29(19) ?
    C2 C3 C4 N1 . . . . 179.3(2) ?
    O1 C3 C4 N1 . . . . 2.6(3) ?
    C3 C4 C5 C6 . . . . -0.8(3) ?
    N1 C4 C5 C6 . . . . 178.4(2) ?
    C2 C1 C6 C5 . . . . -0.6(4) ?
    Br1 C1 C6 C5 . . . . 179.06(18) ?
    C4 C5 C6 C1 . . . . 1.9(4) ?
    C5 C4 N1 C7 . . . . 154.2(2) ?
    C3 C4 N1 C7 . . . . -26.6(3) ?
    C5 C4 N1 N2 . . . . -21.8(3) ?
    C3 C4 N1 N2 . . . . 157.37(19) ?
    N2 N1 C7 N3 . . . . -0.5(3) ?
    C4 N1 C7 N3 . . . . -176.8(2) ?
    N3 C8 N2 N1 . . . . -0.3(3) ?
    C9 C8 N2 N1 . . . . 178.3(2) ?
    C7 N1 N2 C8 . . . . 0.4(2) ?
    C4 N1 N2 C8 . . . . 177.29(19) ?
    N1 C7 N3 C8 . . . . 0.3(3) ?
    N2 C8 N3 C7 . . . . 0.0(3) ?
    C9 C8 N3 C7 . . . . -178.5(3) ?
    F1 C10 O1 C3 . . . . 55.1(3) ?
    F2 C10 O1 C3 . . . . 174.1(2) ?
    F3 C10 O1 C3 . . . . -67.6(3) ?
    C2 C3 O1 C10 . . . . 81.4(3) ?
    C4 C3 O1 C10 . . . . -101.8(2) ?
loop_
    _geom_hbond_atom_site_label_D
    _geom_hbond_atom_site_label_H
    _geom_hbond_atom_site_label_A
    _geom_hbond_site_symmetry_A
    _geom_hbond_distance_DH
    _geom_hbond_distance_HA
    _geom_hbond_distance_DA
    _geom_hbond_angle_DHA
    C2 H2 N3 2_555 0.93 2.59 3.511(3) 169
_iucr_refine_instructions_details
;
TITL QQ in P2(1)/n
CELL  0.71073   5.2389  16.1548  14.0315   90.000   92.673   90.000
ZERR     4.00   0.0003   0.0008   0.0007    0.000    0.003    0.000
LATT   1
SYMM  1/2 - X, 1/2 + Y, 1/2 - Z
SFAC  C    H    N    O    F    BR
UNIT  40   28   12   4    12   4
MERG   2
OMIT     0.00 120.00
EXTI    0.00475
FREE  F2 F1
FREE  C7 C8
HFIX  137   -1.50 C9
FMAP   2
PLAN   20
ACTA
BOND   $H
CONF
WGHT     0.08710     0.10140
L.S.   20
TEMP    20.00
FVAR     0.13592
C1    1   -0.145717    0.666653    0.147256    11.00000    0.06462    0.04691 =
        0.04484    0.00221    0.00119    0.00663
C2    1    0.045410    0.635479    0.209109    11.00000    0.06016    0.04723 =
        0.04815   -0.00170   -0.00629   -0.00294
AFIX   43
H2    2    0.139399    0.670358    0.250135    11.00000   -1.20000
AFIX    0
C3    1    0.092150    0.551786    0.208162    11.00000    0.04627    0.04592 =
        0.04257    0.00114   -0.00698    0.00177
C4    1   -0.037984    0.498780    0.144936    11.00000    0.04161    0.04147 =
        0.04374   -0.00052   -0.00170    0.00207
C5    1   -0.224461    0.532389    0.082982    11.00000    0.05463    0.05012 =
        0.05112   -0.00339   -0.01312    0.00626
AFIX   43
H5    2   -0.312631    0.498111    0.039564    11.00000   -1.20000
AFIX    0
C6    1   -0.281763    0.616278    0.084655    11.00000    0.06379    0.05028 =
        0.05135    0.00340   -0.00995    0.01206
AFIX   43
H6    2   -0.410215    0.637970    0.044025    11.00000   -1.20000
AFIX    0
N1    3    0.007042    0.412686    0.140641    11.00000    0.04110    0.04422 =
        0.04716   -0.00254   -0.00401    0.00352
C7    1    0.213729    0.365823    0.163699    11.00000    0.04115    0.05405 =
        0.06615   -0.00437   -0.00738    0.00906
AFIX   43
H7    2    0.366902    0.386034    0.190613    11.00000   -1.20000
AFIX    0
C8    1   -0.074082    0.288871    0.105337    11.00000    0.05073    0.04725 =
        0.05402   -0.00403    0.00293    0.00251
C9    1   -0.213181    0.211961    0.073031    11.00000    0.07008    0.04750 =
        0.09722   -0.01284    0.00390   -0.00619
C10   1    0.228585    0.505602    0.359641    11.00000    0.09419    0.05097 =
        0.05694    0.00067   -0.02594    0.00548
N2    3   -0.181884    0.361714    0.102045    11.00000    0.04148    0.04594 =
        0.05906   -0.00300   -0.00432   -0.00167
N3    3    0.169231    0.287850    0.142985    11.00000    0.05082    0.05182 =
        0.07011   -0.00392   -0.00056    0.01167
O1    4    0.287111    0.519300    0.269662    11.00000    0.05708    0.05973 =
        0.05876   -0.00262   -0.02104    0.00582
F1    5    0.029207    0.458412    0.365231    11.00000    0.18231    0.13900 =
        0.08103    0.02847   -0.01264   -0.08146
F2    5    0.424219    0.468640    0.402617    11.00000    0.18054    0.12319 =
        0.08712   -0.00832   -0.06496    0.07324
F3    5    0.186886    0.573395    0.407860    11.00000    0.16399    0.06908 =
        0.06568   -0.01066   -0.01206    0.02628
BR1   6   -0.221434    0.780969    0.148645    11.00000    0.11578    0.04510 =
        0.06684    0.00111   -0.00802    0.01556
HKLF 4
END
;
