# Supplementary material for: 1-[4-Bromo-2-(tri­fluoro­meth­oxy)phen­yl]-3-methyl-1H-1,2,4-triazole
Source: Acta Crystallogr Sect E Struct Rep Online. 2014 May 10;70(Pt 6):o654. doi: 10.1107/S1600536814010083 (PMC4051032; doi:10.1107/S1600536814010083)
Supplement: Supplementary file 2 [file e-70-0o654-Isup2.hkl]

#
# h,k,l, Fc-squared, Fo-squared, sigma(Fo-squared) and status flag
#
data_I
_shelx_title ' QQ in P2(1)/n'
_shelx_refln_list_code          4
_shelx_F_calc_maximum      252.95
_exptl_crystal_F_000       632.00
_reflns_d_resolution_high  0.7077
 
loop_
 _symmetry_equiv_pos_as_xyz
 'x, y, z'
 '-x+1/2, y+1/2, -z+1/2'
 '-x, -y, -z'
 'x-1/2, -y-1/2, z-1/2'
 
_cell_length_a     5.2389
_cell_length_b    16.1548
_cell_length_c    14.0315
_cell_angle_alpha  90.000
_cell_angle_beta   92.673
_cell_angle_gamma  90.000
 
_shelx_F_squared_multiplier     1.000
 
loop_
 _refln_index_h
 _refln_index_k
 _refln_index_l
 _refln_F_squared_calc
 _refln_F_squared_meas
 _refln_F_squared_sigma
 _refln_observed_status
   2   0   0    12104.72    12265.66    227.26 o
   4   0   0     1102.03     1244.39     26.49 o
   6   0   0        0.10        0.00      4.15 o
   1   1   0     7738.24     1238.17   3041.30 o
   2   1   0      110.93      134.40      2.11 o
   3   1   0      167.63      182.40      2.80 o
   4   1   0      453.58      468.60      7.15 o
   5   1   0        8.79        7.76      2.38 o
   6   1   0        0.46        0.00      2.94 o
   7   1   0        0.01        0.00      3.31 o
   0   2   0      112.00       35.39      3.75 o
   1   2   0      259.87      238.95      7.20 o
   2   2   0     6281.86     6795.52    103.92 o
   3   2   0        3.31        1.35      0.74 o
   4   2   0        4.36        8.52      1.11 o
   5   2   0        3.95        4.99      2.07 o
   6   2   0        0.76        0.00      2.65 o
   7   2   0        0.60        0.94      3.72 o
   1   3   0       90.57       88.96      2.41 o
   2   3   0     2273.84     2380.12     33.76 o
   3   3   0       63.90       80.55      1.55 o
   4   3   0      192.12      185.12      3.24 o
   5   3   0        0.46        1.84      1.98 o
   6   3   0        0.21        0.00      2.87 o
   7   3   0        0.14        2.22      3.91 o
   0   4   0    14582.95    16300.36    464.19 o
   1   4   0      811.18      790.28     14.95 o
   2   4   0     1795.49     1841.94     25.52 o
   3   4   0      137.57      156.87      2.40 o
   4   4   0      202.37      215.87      4.01 o
   5   4   0       76.57       88.80      2.73 o
   6   4   0       27.00       36.66      3.47 o
   7   4   0        0.15        0.00      4.51 o
   1   5   0      256.78      232.53      3.80 o
   2   5   0        8.34       11.12      0.68 o
   3   5   0      272.87      260.58      3.69 o
   4   5   0      125.20      122.92      2.58 o
   5   5   0      126.95      149.05      4.36 o
   6   5   0       22.61       17.86      3.45 o
   7   5   0        0.06        0.00      5.44 o
   0   6   0       18.67       20.00      1.80 o
   1   6   0     5143.37     5106.83     76.41 o
   2   6   0      175.72      193.41      2.91 o
   3   6   0      940.48      934.67     12.99 o
   4   6   0       18.04       17.70      1.48 o
   5   6   0       68.43       73.71      2.64 o
   6   6   0        0.61        3.39      3.14 o
   7   6   0       10.21        7.69      5.29 o
   1   7   0        2.27        3.41      0.72 o
   2   7   0       20.97       30.68      1.41 o
   3   7   0      427.23      439.71      6.80 o
   4   7   0      128.46      165.92      3.54 o
   5   7   0      131.76      124.48      3.17 o
   6   7   0        6.38        8.18      3.39 o
   7   7   0        4.00        0.00      5.35 o
   0   8   0      242.96      308.24      6.07 o
   1   8   0     3872.99     3934.97     48.56 o
   2   8   0      196.02      202.65      3.15 o
   3   8   0      411.70      425.00      6.71 o
   4   8   0      246.61      238.33      4.59 o
   5   8   0       35.14       43.34      2.63 o
   6   8   0        0.23        2.28      3.55 o
   1   9   0      179.86      167.48      2.64 o
   2   9   0      161.97      174.38      5.75 o
   3   9   0      588.26      601.36      9.20 o
   4   9   0        4.60        1.28      1.78 o
   5   9   0       21.61       18.15      2.34 o
   6   9   0        0.30        0.00      3.48 o
   0  10   0      920.29      802.07     13.76 o
   1  10   0     1901.86     1889.51     22.82 o
   2  10   0      223.23      202.02      3.32 o
   3  10   0      183.18      171.80      3.47 o
   4  10   0      109.89      116.97      3.37 o
   5  10   0       13.17       15.65      3.06 o
   6  10   0        1.60        0.00      3.65 o
   1  11   0        0.68        0.11      0.95 o
   2  11   0      128.94      144.34      2.69 o
   3  11   0        2.47        0.88      1.60 o
   4  11   0      181.40      201.96      5.16 o
   5  11   0       10.71       11.14      3.24 o
   6  11   0        1.79        0.00      3.83 o
   0  12   0     2719.34     2760.78     47.72 o
   1  12   0     1376.78     1323.70     17.88 o
   2  12   0      884.58      857.63     11.42 o
   3  12   0      116.74      100.23      2.72 o
   4  12   0        5.42       10.39      2.01 o
   5  12   0       15.15       16.39      3.36 o
   6  12   0        8.58       17.27      5.05 o
   1  13   0       93.58       93.93      2.29 o
   2  13   0        4.00        4.41      1.66 o
   3  13   0        0.37        1.92      1.92 o
   4  13   0       71.51       73.84      2.93 o
   5  13   0        3.04        0.02      3.01 o
   6  13   0        0.50        0.00      5.60 o
   0  14   0     3332.18     3335.22     57.55 o
   1  14   0      442.74      463.09      7.13 o
   2  14   0      647.33      627.50     10.62 o
   3  14   0      346.91      328.12      8.28 o
   4  14   0       50.59       56.22      2.91 o
   5  14   0       15.67       15.44      5.39 o
   1  15   0       41.45       35.11      2.41 o
   2  15   0      134.41      165.21      4.02 o
   3  15   0        0.11        0.58      2.15 o
   4  15   0       72.46       74.65      4.82 o
   5  15   0        1.96        0.00      3.74 o
   0  16   0     1071.95     1135.08     23.67 o
   1  16   0       54.62       46.37      2.89 o
   2  16   0      394.59      367.09     10.47 o
   3  16   0        5.46        0.00      3.07 o
   4  16   0       25.31       21.39      3.66 o
   5  16   0        1.35        0.93      4.68 o
   1  17   0        7.49        4.88      2.10 o
   2  17   0       61.35       66.91      2.90 o
   3  17   0       21.92       22.60      2.84 o
   4  17   0       20.95       22.67      4.56 o
   0  18   0      432.63      480.72     15.41 o
   1  18   0        1.29        6.32      2.87 o
   2  18   0      185.49      176.64      4.92 o
   3  18   0        2.49        1.75      3.08 o
   4  18   0        1.75        0.00      5.50 o
   1  19   0        1.34        1.41      4.48 o
   2  19   0       10.52       15.05      3.21 o
   3  19   0       29.36       28.58      3.42 o
   4  19   0        2.21        0.00      5.79 o
   0  20   0      142.22      142.35      6.67 o
   1  20   0       63.24       53.13      6.37 o
   2  20   0      141.04      146.88      5.20 o
   3  20   0        6.71        8.33      5.99 o
   1  21   0       28.04       24.60      8.19 o
   2  21   0        0.47        7.14      4.60 o
   0  22   0       46.07       53.76      5.38 o
   1  22   0       20.61       14.86      6.79 o
  -7   0   1        4.80        6.96      5.41 o
  -5   0   1       73.56       61.80      3.35 o
  -3   0   1       76.65       75.73      2.23 o
  -1   0   1     1565.98     1097.10     55.13 o
   3   0   1     2825.02     2858.02     51.14 o
   5   0   1      174.93      176.42      6.62 o
   7   0   1        1.04        0.00      5.27 o
  -7   1   1        0.03        0.00      3.44 o
  -6   1   1        0.25        0.00      2.51 o
  -5   1   1        3.04        1.41      1.94 o
  -4   1   1       34.39       26.15      1.41 o
  -3   1   1     1642.64     1691.67     22.32 o
  -2   1   1      118.30       97.54      1.74 o
  -1   1   1     6184.73     5938.75    173.07 o
   0   1   1        4.64        3.88      0.85 o
   1   1   1     4570.09      887.19    832.93 o
   2   1   1       41.04       48.76      1.10 o
   3   1   1      532.21      594.94      7.71 o
   4   1   1        2.54        2.12      1.20 o
   5   1   1        9.29        8.82      2.38 o
   6   1   1        6.35        8.36      2.98 o
   7   1   1        0.71        0.00      3.94 o
  -7   2   1        2.25        0.31      4.78 o
  -6   2   1       19.17       19.35      2.85 o
  -5   2   1        4.72        8.01      1.85 o
  -4   2   1       79.62       87.88      2.08 o
  -3   2   1        6.91       13.45      0.93 o
  -2   2   1       69.64       76.71      1.67 o
  -1   2   1    13607.20    13607.68    279.85 o
   0   2   1     1044.43      877.87    180.95 o
   1   2   1    24159.13    19227.39   6438.75 o
   2   2   1      200.00      213.38      3.90 o
   3   2   1     3367.40     3513.65     46.06 o
   4   2   1       68.35       67.82      1.95 o
   5   2   1      111.05      110.56      3.60 o
   6   2   1        4.75        0.00      3.06 o
   7   2   1       10.32        8.71      3.96 o
  -7   3   1        1.38        0.00      5.00 o
  -6   3   1      100.24      111.02      3.89 o
  -5   3   1       90.12       92.46      2.67 o
  -4   3   1      344.69      354.15      5.40 o
  -3   3   1       60.99       49.18      1.22 o
  -2   3   1     1737.73     1775.83     28.83 o
  -1   3   1      333.39      358.30      7.85 o
   0   3   1     1640.19     1684.72    191.14 o
   1   3   1      209.12      227.13     10.80 o
   2   3   1        1.96        7.48      0.89 o
   3   3   1        0.33        1.36      0.78 o
   4   3   1       10.36       10.13      1.34 o
   5   3   1      211.27      202.76      4.63 o
   6   3   1       36.21       36.89      3.16 o
   7   3   1        0.14        2.34      5.42 o
  -7   4   1        3.83        0.82      6.19 o
  -6   4   1        1.54        1.95      3.12 o
  -5   4   1      104.75      108.89      3.15 o
  -4   4   1        4.56        3.72      1.10 o
  -3   4   1        3.23        2.86      0.80 o
  -2   4   1     2838.58     2877.66     41.25 o
  -1   4   1      239.19      228.19      4.23 o
   0   4   1     6104.22     6598.88    145.28 o
   1   4   1     2090.97     2023.29     42.27 o
   2   4   1     7485.73     7779.68     98.13 o
   3   4   1      296.10      293.84      4.61 o
   4   4   1       43.56       46.75      1.63 o
   5   4   1      123.00      137.90      3.16 o
   6   4   1       30.61       36.45      3.58 o
   7   4   1        1.66        2.75      5.86 o
  -7   5   1        1.25        0.00      5.30 o
  -6   5   1        7.18        6.19      3.30 o
  -5   5   1        4.89        3.97      2.36 o
  -4   5   1     1002.10     1087.40     14.14 o
  -3   5   1     1710.62     1738.95     23.00 o
  -2   5   1     1174.65     1170.07     15.55 o
  -1   5   1      760.38      791.75     12.18 o
   0   5   1     5270.73     5723.49    107.77 o
   1   5   1     1978.93     2086.25     32.31 o
   2   5   1      932.17      970.73     13.09 o
   3   5   1       29.76       32.87      2.38 o
   4   5   1        1.24        0.00      1.32 o
   5   5   1        0.72        0.00      1.88 o
   6   5   1        3.16        2.84      3.09 o
   7   5   1       14.23        3.46      5.25 o
  -7   6   1        4.53        0.00      4.99 o
  -6   6   1        0.32        0.00      2.84 o
  -5   6   1       22.93       27.51      2.37 o
  -4   6   1      152.71      185.21      3.66 o
  -3   6   1     1147.20     1246.08     16.57 o
  -2   6   1      293.41      263.81      3.85 o
  -1   6   1     1349.53     1388.81     19.99 o
   0   6   1     4875.64     5024.99     89.21 o
   1   6   1      149.15      145.12      2.45 o
   2   6   1       34.83       38.90      0.99 o
   3   6   1      314.09      312.08      4.73 o
   4   6   1        7.05       11.14      1.97 o
   5   6   1       16.46       10.45      2.07 o
   6   6   1        1.50        0.00      3.29 o
   7   6   1        0.07        0.00      5.85 o
  -7   7   1        0.70        0.00      5.23 o
  -6   7   1        4.91        9.70      3.03 o
  -5   7   1       14.05       12.65      2.03 o
  -4   7   1      570.44      602.82      9.64 o
  -3   7   1       20.31       23.94      1.22 o
  -2   7   1     8084.50     8622.00    109.71 o
  -1   7   1        5.75        4.83      0.72 o
   0   7   1     6817.55     7285.07     95.87 o
   1   7   1      611.26      725.28      9.42 o
   2   7   1      264.72      284.84      3.92 o
   3   7   1       11.53        9.31      1.28 o
   4   7   1       35.35       32.18      1.99 o
   5   7   1        4.97        4.82      2.12 o
   6   7   1        5.05        4.50      3.44 o
   7   7   1        0.02        0.00      5.85 o
  -6   8   1        0.33        0.00      3.12 o
  -5   8   1        0.79        0.00      2.05 o
  -4   8   1       57.33       69.46      2.19 o
  -3   8   1        5.95        7.95      1.34 o
  -2   8   1      729.11      640.86      8.83 o
  -1   8   1        2.27        0.00      0.78 o
   0   8   1     8153.42     8870.51    109.46 o
   1   8   1       32.43       41.14      1.06 o
   2   8   1     3035.11     2995.03     38.75 o
   3   8   1      155.57      170.25      3.51 o
   4   8   1      167.86      165.17      3.87 o
   5   8   1        0.88        2.60      2.32 o
   6   8   1        4.12        6.73      3.66 o
  -6   9   1        3.34        0.57      3.29 o
  -5   9   1        0.03        0.00      3.00 o
  -4   9   1      585.44      610.31      9.88 o
  -3   9   1      150.57      178.83      3.54 o
  -2   9   1     1798.88     1874.66     24.26 o
  -1   9   1        4.95        2.88      0.92 o
   0   9   1      597.96      535.61      6.46 o
   1   9   1      234.91      262.07      3.49 o
   2   9   1      552.75      576.17      7.60 o
   3   9   1      593.71      646.84      9.82 o
   4   9   1      114.19      114.97      3.20 o
   5   9   1       64.16       70.55      3.25 o
   6   9   1        0.05        0.00      3.77 o
  -6  10   1        0.36        0.00      3.48 o
  -5  10   1        9.84        8.34      2.61 o
  -4  10   1        9.38       10.44      1.96 o
  -3  10   1       21.09       14.64      1.47 o
  -2  10   1      320.55      304.87      4.62 o
  -1  10   1        2.20        1.94      0.99 o
   0  10   1     3099.56     3140.76     36.17 o
   1  10   1      846.56      818.77      9.62 o
   2  10   1     1824.55     1911.29     24.19 o
   3  10   1      183.03      172.73      4.35 o
   4  10   1       27.17       24.20      2.39 o
   5  10   1       34.56       44.90      3.33 o
   6  10   1        1.59        0.00      3.70 o
  -6  11   1        4.41        0.90      3.93 o
  -5  11   1        2.55        0.00      2.79 o
  -4  11   1       42.52       38.64      2.34 o
  -3  11   1      137.75      158.38      3.30 o
  -2  11   1      323.32      336.43      4.98 o
  -1  11   1      197.56      194.27      3.16 o
   0  11   1      510.41      560.95      6.87 o
   1  11   1      376.29      356.29      4.65 o
   2  11   1      110.27      124.21      2.53 o
   3  11   1      182.80      170.16      3.55 o
   4  11   1       43.30       45.34      2.47 o
   5  11   1        0.62        1.51      3.10 o
   6  11   1        6.96        1.34      4.37 o
  -6  12   1        0.02        0.00      4.58 o
  -5  12   1        1.58        0.00      2.84 o
  -4  12   1       62.28       63.59      2.46 o
  -3  12   1        0.10        0.00      1.77 o
  -2  12   1     1013.01      955.36     12.62 o
  -1  12   1      376.90      339.31      5.41 o
   0  12   1     1236.49     1319.24     15.78 o
   1  12   1     1035.39      972.25     13.59 o
   2  12   1     1689.14     1719.33     23.03 o
   3  12   1     1332.31     1355.34     20.42 o
   4  12   1       55.87       54.76      2.68 o
   5  12   1       17.22       18.83      3.04 o
   6  12   1        0.79        0.00      4.94 o
  -6  13   1        5.68        2.27      4.92 o
  -5  13   1        2.54        2.52      3.05 o
  -4  13   1       79.84       68.41      2.85 o
  -3  13   1       77.49       80.71      2.94 o
  -2  13   1      630.89      609.19      8.43 o
  -1  13   1      382.08      353.67      5.87 o
   0  13   1      354.82      349.25      4.82 o
   1  13   1        6.49        5.58      1.54 o
   2  13   1      562.80      543.06      9.12 o
   3  13   1       49.75       41.14      1.98 o
   4  13   1        8.52        9.99      2.67 o
   5  13   1        4.07        0.01      3.12 o
   6  13   1        7.41        6.65      5.29 o
  -5  14   1        4.88        0.00      3.21 o
  -4  14   1        7.31        2.49      2.48 o
  -3  14   1        0.45        0.00      2.03 o
  -2  14   1        3.23        1.89      1.84 o
  -1  14   1       87.27       86.95      2.44 o
   0  14   1      104.04       90.60      2.83 o
   1  14   1      932.97      902.89     12.93 o
   2  14   1       55.86       55.47      2.40 o
   3  14   1      143.41      152.36      4.57 o
   4  14   1       23.20       10.44      2.86 o
   5  14   1       49.45       54.21      3.82 o
  -5  15   1        3.96        3.59      5.00 o
  -4  15   1        1.64        2.91      2.71 o
  -3  15   1      119.29      116.47      4.73 o
  -2  15   1       71.86       59.34      2.44 o
  -1  15   1      216.92      261.43      4.78 o
   0  15   1       28.29       34.29      1.93 o
   1  15   1      405.49      382.62      6.30 o
   2  15   1       50.33       46.71      3.20 o
   3  15   1        5.38        6.10      3.19 o
   4  15   1       35.41       34.70      3.25 o
   5  15   1        3.69        5.89      3.93 o
  -5  16   1        0.00        0.00      4.09 o
  -4  16   1       15.87       10.67      3.45 o
  -3  16   1        5.46        0.00      2.49 o
  -2  16   1       32.63       31.06      2.28 o
  -1  16   1      342.31      306.54      6.41 o
   0  16   1       14.27        9.28      1.92 o
   1  16   1     1031.55     1078.07     15.77 o
   2  16   1        0.01        0.98      2.37 o
   3  16   1      315.44      308.44      9.90 o
   4  16   1       13.38        6.31      4.23 o
   5  16   1       24.87       23.50      4.51 o
  -4  17   1        1.85        0.00      3.63 o
  -3  17   1      162.37      167.85      7.44 o
  -2  17   1       11.63       17.17      2.44 o
  -1  17   1      211.71      220.37      6.22 o
   0  17   1        0.18        0.28      2.08 o
   1  17   1       90.71       85.93      3.02 o
   2  17   1        5.36        3.90      2.51 o
   3  17   1        4.55        7.77      2.84 o
   4  17   1        9.17        6.90      4.43 o
  -4  18   1        0.55        0.00      5.22 o
  -3  18   1       29.52       25.92      4.97 o
  -2  18   1        0.00        0.00      2.71 o
  -1  18   1      238.27      223.71      5.36 o
   0  18   1      131.11      127.02      3.51 o
   1  18   1      307.50      318.26      8.43 o
   2  18   1       39.35       30.39      3.08 o
   3  18   1       63.07       68.47      5.51 o
   4  18   1        0.10        3.04      7.24 o
  -4  19   1       50.34       49.35      5.31 o
  -3  19   1       35.77       35.96      3.88 o
  -2  19   1      133.00      141.80      5.04 o
  -1  19   1      189.56      197.40      5.43 o
   0  19   1       32.02       39.31      2.68 o
   1  19   1       83.24       85.32      3.92 o
   2  19   1        1.28        2.61      4.19 o
   3  19   1        6.15        2.98      3.94 o
   4  19   1        9.30       10.48      7.20 o
  -3  20   1       10.51        9.63      4.55 o
  -2  20   1        0.27        0.00      3.36 o
  -1  20   1       87.59       88.02      4.73 o
   0  20   1       26.09       32.34      2.68 o
   1  20   1       66.13       79.19      5.45 o
   2  20   1       20.63       22.86      3.79 o
   3  20   1       34.06       34.56      4.77 o
  -2  21   1       26.02       30.57      6.74 o
  -1  21   1       15.83       20.99      5.00 o
   0  21   1       48.15       41.38      4.84 o
   1  21   1       22.64       25.32      5.27 o
   2  21   1        0.20        2.66      6.75 o
  -1  22   1        1.86        4.36      6.69 o
   0  22   1       79.64       80.25      7.64 o
   1  22   1       14.79       21.33      8.99 o
  -6   0   2        7.94        9.24      3.15 o
  -4   0   2       66.09       67.76      2.37 o
  -2   0   2     1518.96     1726.06     33.89 o
   0   0   2     4421.54     3088.18    419.28 o
   2   0   2     2450.77     2442.90     50.45 o
   4   0   2      480.89      490.38     11.92 o
   6   0   2       22.24       15.97      4.39 o
  -7   1   2        2.45        0.00      4.50 o
  -6   1   2       35.42       35.83      2.70 o
  -5   1   2        4.04        3.82      1.69 o
  -4   1   2      603.69      673.33      9.30 o
  -3   1   2      200.30      194.09      2.95 o
  -2   1   2     4356.23     4442.13     61.94 o
  -1   1   2     9530.09     9764.34    201.35 o
   0   1   2     2902.30     1772.02    198.17 o
   1   1   2     1019.42      963.19     48.69 o
   2   1   2      765.83      748.49     10.67 o
   3   1   2      140.66      193.52      2.93 o
   4   1   2        3.03        1.14      1.45 o
   5   1   2       52.31       55.26      2.75 o
   6   1   2        3.66        4.56      3.07 o
   7   1   2        1.02        0.00      5.72 o
  -7   2   2        0.13        0.00      5.37 o
  -6   2   2        2.14        0.00      2.47 o
  -5   2   2       63.32       68.98      2.22 o
  -4   2   2       26.62       25.50      2.21 o
  -3   2   2      443.04      448.78      6.08 o
  -2   2   2       96.35      121.83      2.09 o
  -1   2   2      119.89      128.10      2.65 o
   0   2   2       12.12       11.08      0.73 o
   1   2   2     2745.25     2622.49     67.39 o
   2   2   2     1619.56     1757.18     25.71 o
   3   2   2      382.62      388.79      5.58 o
   4   2   2       57.04       59.59      2.00 o
   5   2   2      304.35      322.57      6.62 o
   6   2   2        1.85        1.30      3.08 o
   7   2   2        2.83        0.00      4.96 o
  -7   3   2        4.14        4.17      5.64 o
  -6   3   2        8.39        9.41      3.20 o
  -5   3   2       18.70       24.31      2.05 o
  -4   3   2      247.55      252.73      4.04 o
  -3   3   2      397.67      421.74      6.28 o
  -2   3   2     4291.48     4198.30     69.28 o
  -1   3   2     8286.44     8239.41    147.84 o
   0   3   2     3310.46     3529.44     80.10 o
   1   3   2     9443.29     9271.71    244.04 o
   2   3   2     2811.76     2552.81     36.28 o
   3   3   2     1164.63     1188.93     16.28 o
   4   3   2      562.46      599.94      9.76 o
   5   3   2      249.66      278.07      5.50 o
   6   3   2        6.62        3.47      2.98 o
   7   3   2        0.13        0.00      5.45 o
  -7   4   2       13.08       12.76      6.04 o
  -6   4   2       52.08       47.87      3.51 o
  -5   4   2        2.88        1.66      1.88 o
  -4   4   2       10.29       11.45      1.40 o
  -3   4   2       79.49       99.84      1.95 o
  -2   4   2      537.60      549.24      8.04 o
  -1   4   2       70.18       98.27      1.96 o
   0   4   2      536.03      601.51     13.73 o
   1   4   2      275.97      279.92      5.40 o
   2   4   2     1459.60     1526.57     23.35 o
   3   4   2      774.37      880.88     13.91 o
   4   4   2       29.96       34.46      2.26 o
   5   4   2       12.39       11.32      2.09 o
   6   4   2       59.78       51.28      3.48 o
   7   4   2        7.42        1.58      5.08 o
  -7   5   2        1.52        8.60      6.04 o
  -6   5   2        9.80       17.62      3.25 o
  -5   5   2        4.08        1.79      2.13 o
  -4   5   2      114.35      109.78      2.50 o
  -3   5   2     1634.17     1748.51     22.17 o
  -2   5   2     1207.16     1243.08     16.61 o
  -1   5   2     7011.45     7465.64    112.87 o
   0   5   2     4785.16     5148.92     97.16 o
   1   5   2     5321.26     5453.63     94.23 o
   2   5   2      746.49      921.19     12.54 o
   3   5   2     1125.69     1295.25     19.31 o
   4   5   2       96.58       91.60      2.25 o
   5   5   2       83.35       68.10      2.73 o
   6   5   2        0.95        4.77      3.41 o
   7   5   2        3.05        3.08      5.21 o
  -7   6   2        4.03        3.93      6.35 o
  -6   6   2        0.84        0.00      2.95 o
  -5   6   2       13.68       13.72      2.19 o
  -4   6   2        6.57        5.10      1.28 o
  -3   6   2        9.52       17.40      1.08 o
  -2   6   2       10.52       11.24      0.83 o
  -1   6   2      935.72      953.26     12.91 o
   0   6   2      172.09      185.85      3.62 o
   1   6   2     4349.43     4754.12     63.56 o
   2   6   2      113.99      150.38      2.35 o
   3   6   2      826.25      829.73     13.04 o
   4   6   2        0.36        0.00      1.59 o
   5   6   2        1.82        0.07      2.08 o
   6   6   2        0.10        0.80      3.80 o
   7   6   2        0.22        0.69      5.44 o
  -7   7   2        4.15        0.95      6.02 o
  -6   7   2        2.80        0.32      3.15 o
  -5   7   2        8.04       10.42      1.90 o
  -4   7   2        6.52        4.77      1.89 o
  -3   7   2     1054.61     1058.74     15.42 o
  -2   7   2      572.34      549.18      7.55 o
  -1   7   2    10278.63    11012.42    138.50 o
   0   7   2      858.10      902.27     11.88 o
   1   7   2     6798.09     7067.59     85.66 o
   2   7   2      967.11      962.12     11.84 o
   3   7   2     1387.10     1326.10     21.30 o
   4   7   2       26.45       27.48      2.02 o
   5   7   2        2.06        5.25      2.26 o
   6   7   2        3.92        4.73      3.59 o
  -6   8   2        0.07        0.00      3.30 o
  -5   8   2       58.40       56.37      2.34 o
  -4   8   2       85.32       89.81      2.45 o
  -3   8   2        4.74        5.84      1.25 o
  -2   8   2      248.58      237.76      4.05 o
  -1   8   2     1114.59     1354.46     16.78 o
   0   8   2      142.00      153.14      2.29 o
   1   8   2     2119.91     2374.96     27.27 o
   2   8   2       21.07       19.43      1.01 o
   3   8   2      576.42      615.31      9.82 o
   4   8   2        2.38        2.76      2.26 o
   5   8   2       35.01       38.49      2.64 o
   6   8   2        0.02        5.13      3.73 o
  -6   9   2        0.55        0.00      3.57 o
  -5   9   2       23.49       21.25      2.41 o
  -4   9   2       94.90       80.94      2.45 o
  -3   9   2      796.21      796.61     12.58 o
  -2   9   2      601.84      622.37     10.03 o
  -1   9   2     5558.36     5864.03     73.12 o
   0   9   2      756.07      886.11     10.26 o
   1   9   2     4007.66     4091.91     47.98 o
   2   9   2      375.70      391.75      5.57 o
   3   9   2      391.88      389.53      7.18 o
   4   9   2        5.11        5.90      1.94 o
   5   9   2        0.20        0.00      2.90 o
   6   9   2        0.51        0.00      3.89 o
  -6  10   2       13.56       12.89      3.96 o
  -5  10   2        3.68        4.92      2.55 o
  -4  10   2       28.65       22.64      2.00 o
  -3  10   2      122.98      111.12      2.60 o
  -2  10   2        3.30        1.09      1.43 o
  -1  10   2      439.21      396.07      5.26 o
   0  10   2        5.00        5.81      0.97 o
   1  10   2     1922.12     1997.34     22.94 o
   2  10   2      346.30      335.72      4.98 o
   3  10   2     1009.65     1009.97     15.73 o
   4  10   2        1.21        0.00      2.07 o
   5  10   2       40.15       38.19      3.89 o
   6  10   2        0.43        0.00      3.99 o
  -6  11   2        1.48        0.00      4.14 o
  -5  11   2       49.52       52.08      3.00 o
  -4  11   2      121.63      142.27      3.73 o
  -3  11   2      457.90      436.08      8.16 o
  -2  11   2      464.44      470.36      6.74 o
  -1  11   2     1993.94     1951.70     24.22 o
   0  11   2      804.69      698.16      8.44 o
   1  11   2     2754.83     2711.99     32.70 o
   2  11   2       38.18       41.44      1.62 o
   3  11   2      345.58      342.27      7.26 o
   4  11   2       14.03       14.77      2.21 o
   5  11   2       12.24       14.12      2.64 o
   6  11   2        4.04        0.00      5.56 o
  -6  12   2        0.44        0.00      4.97 o
  -5  12   2        4.28        0.74      3.04 o
  -4  12   2       31.80       34.64      2.10 o
  -3  12   2      210.86      206.59      5.38 o
  -2  12   2        2.75        0.00      1.58 o
  -1  12   2       11.14        8.73      1.40 o
   0  12   2       44.23       36.71      1.27 o
   1  12   2        4.50        6.37      1.25 o
   2  12   2       31.49       29.81      1.93 o
   3  12   2      114.76      121.19      3.02 o
   4  12   2       22.52       25.78      2.44 o
   5  12   2       23.17       14.69      3.06 o
   6  12   2        2.73        1.50      5.67 o
  -6  13   2        2.93        2.06      5.30 o
  -5  13   2        3.98        0.00      3.15 o
  -4  13   2      155.04      172.37      5.26 o
  -3  13   2      181.94      172.45      3.61 o
  -2  13   2      167.50      171.90      3.21 o
  -1  13   2      352.46      370.04      5.87 o
   0  13   2      378.79      403.42      5.44 o
   1  13   2      335.82      326.99      5.37 o
   2  13   2      101.22       98.43      3.51 o
   3  13   2      109.84      105.45      3.22 o
   4  13   2        5.64        4.72      2.74 o
   5  13   2       15.59        9.24      3.27 o
  -5  14   2        2.71        3.48      3.02 o
  -4  14   2        1.40        0.00      2.84 o
  -3  14   2      237.29      234.45      6.66 o
  -2  14   2      105.32      119.33      3.65 o
  -1  14   2        5.77        3.91      1.63 o
   0  14   2      143.78      135.74      2.86 o
   1  14   2      103.05      103.73      2.43 o
   2  14   2      459.15      450.53      8.17 o
   3  14   2        1.99        2.33      2.17 o
   4  14   2       69.51       72.37      3.74 o
   5  14   2        0.03        3.57      3.55 o
  -5  15   2       10.65        4.12      3.33 o
  -4  15   2       42.19       47.88      3.57 o
  -3  15   2        2.15        0.00      2.42 o
  -2  15   2      568.48      551.88      9.80 o
  -1  15   2       44.86       55.86      2.16 o
   0  15   2      119.20      115.81      2.98 o
   1  15   2       17.01       27.64      1.79 o
   2  15   2       93.71       94.11      3.05 o
   3  15   2       24.86       20.06      2.41 o
   4  15   2        3.31        0.81      3.33 o
   5  15   2        2.54        0.00      4.17 o
  -5  16   2        4.25        7.43      3.70 o
  -4  16   2       18.69       17.44      3.55 o
  -3  16   2       36.57       38.37      3.11 o
  -2  16   2        0.22        0.27      2.06 o
  -1  16   2      139.16      132.35      3.18 o
   0  16   2       30.37       30.36      2.36 o
   1  16   2       94.22       81.80      2.55 o
   2  16   2      152.16      148.80      4.52 o
   3  16   2       40.54       42.80      3.04 o
   4  16   2       43.01       38.54      5.75 o
   5  16   2        7.46        1.57      6.28 o
  -4  17   2       23.99       20.13      3.79 o
  -3  17   2        8.81        9.35      3.13 o
  -2  17   2      465.21      451.55     10.62 o
  -1  17   2       75.53       73.59      2.64 o
   0  17   2      980.04     1006.27     15.99 o
   1  17   2       17.49       17.67      2.96 o
   2  17   2      421.43      387.88     10.78 o
   3  17   2        4.32        3.16      3.06 o
   4  17   2       31.00       34.27      5.12 o
  -4  18   2        0.04        1.86      4.11 o
  -3  18   2        8.13        6.26      3.50 o
  -2  18   2        1.98        3.06      2.61 o
  -1  18   2        7.86        8.50      2.93 o
   0  18   2       32.44       31.14      3.07 o
   1  18   2       49.32       54.75      3.43 o
   2  18   2       77.55       84.44      3.92 o
   3  18   2       14.27       13.01      3.77 o
   4  18   2        0.79        0.00      6.21 o
  -4  19   2       22.56       19.00      5.31 o
  -3  19   2       16.21       16.01      3.75 o
  -2  19   2      134.22      141.60      4.63 o
  -1  19   2       88.15       87.60      3.78 o
   0  19   2      255.44      274.47      5.93 o
   1  19   2       84.84       77.74      5.21 o
   2  19   2       69.03       62.89      4.19 o
   3  19   2       35.88       33.07      4.27 o
  -3  20   2        0.86        0.00      4.40 o
  -2  20   2        4.04        3.39      3.41 o
  -1  20   2        2.05        5.53      3.53 o
   0  20   2        3.87        2.47      2.69 o
   1  20   2       51.58       59.77      4.26 o
   2  20   2       13.04       21.04      3.97 o
   3  20   2       46.67       46.95      5.95 o
  -2  21   2       30.87       30.14      8.23 o
  -1  21   2      117.32      128.35      5.42 o
   0  21   2       48.85       59.29      5.24 o
   1  21   2       35.18       38.15      9.84 o
   2  21   2       40.49       29.82      4.97 o
  -1  22   2        0.48       11.96      8.07 o
   0  22   2       12.06       22.86      7.36 o
   1  22   2       27.11       32.94      6.83 o
  -7   0   3        0.37        0.00      9.85 o
  -5   0   3      425.53      443.16      9.49 o
  -3   0   3     2119.93     2089.75     37.31 o
  -1   0   3    33929.75    34764.54    994.80 o
   1   0   3      132.07      143.61      7.35 o
   3   0   3       15.01       16.00      2.05 o
   5   0   3       20.71       23.64      3.68 o
   7   0   3        4.25        3.33      9.27 o
  -7   1   3        0.83        0.00      4.60 o
  -6   1   3        2.40        1.48      3.35 o
  -5   1   3        4.28        8.28      1.71 o
  -4   1   3       97.09      102.62      2.05 o
  -3   1   3     1661.76     1698.51     20.79 o
  -2   1   3     1220.72     1318.01     17.74 o
  -1   1   3    24717.28    24959.09    469.15 o
   0   1   3       25.57       33.77      1.66 o
   1   1   3     8895.89     9108.89    176.62 o
   2   1   3      553.88      578.93      8.26 o
   3   1   3     2248.67     2307.01     31.26 o
   4   1   3      238.06      279.75      5.24 o
   5   1   3        1.15        0.44      2.06 o
   6   1   3        8.28       12.56      3.69 o
   7   1   3        2.40        1.45      5.89 o
  -7   2   3        0.15        0.00      6.06 o
  -6   2   3        1.49        0.44      3.10 o
  -5   2   3       34.14       35.92      1.93 o
  -4   2   3       18.34       16.23      1.29 o
  -3   2   3      843.08      846.62     11.64 o
  -2   2   3      302.19      325.97      4.90 o
  -1   2   3     3070.06     3079.00     52.93 o
   0   2   3     1274.02     1212.29     35.12 o
   1   2   3      546.71      518.08      9.06 o
   2   2   3     1160.91     1211.93     17.58 o
   3   2   3     1228.78     1390.82     19.67 o
   4   2   3        3.72        7.83      1.59 o
   5   2   3       24.84       21.04      2.10 o
   6   2   3        5.86        8.93      3.26 o
   7   2   3        0.26        0.00      5.77 o
  -7   3   3        0.60        0.00      5.85 o
  -6   3   3        3.94        7.97      4.15 o
  -5   3   3        0.12        0.34      1.68 o
  -4   3   3       29.13       32.65      1.42 o
  -3   3   3      642.08      699.00      9.66 o
  -2   3   3      122.94      108.62      1.94 o
  -1   3   3     5837.44     5947.84     95.91 o
   0   3   3      973.70     1054.36     23.85 o
   1   3   3     8307.32     8414.77    145.26 o
   2   3   3       77.79       68.25      1.52 o
   3   3   3       86.81       75.01      1.78 o
   4   3   3        9.56       11.64      1.55 o
   5   3   3       18.61       22.67      2.14 o
   6   3   3        4.27       11.07      3.27 o
   7   3   3        0.59        3.49      5.04 o
  -7   4   3        3.14        0.00      6.19 o
  -6   4   3        8.97       17.23      3.99 o
  -5   4   3       23.10       18.98      1.93 o
  -4   4   3       49.89       54.19      1.79 o
  -3   4   3      578.24      550.82      7.70 o
  -2   4   3      903.49      843.90     11.80 o
  -1   4   3      482.12      446.86      6.49 o
   0   4   3      332.11      334.56      6.14 o
   1   4   3      374.90      358.78      6.86 o
   2   4   3     1098.47     1201.87     17.74 o
   3   4   3       15.98       23.32      1.91 o
   4   4   3        6.06        7.07      1.64 o
   5   4   3       42.88       41.55      2.52 o
   6   4   3        7.72        7.05      3.99 o
   7   4   3        2.19        0.00      5.65 o
  -7   5   3        5.32        1.82      7.75 o
  -6   5   3        0.02        0.00      6.59 o
  -5   5   3       18.44       15.46      2.15 o
  -4   5   3       34.34       46.27      1.81 o
  -3   5   3       34.77       37.36      1.37 o
  -2   5   3     1843.85     1872.06     26.05 o
  -1   5   3      550.37      547.07      7.36 o
   0   5   3     7238.45     7215.19    133.30 o
   1   5   3     2844.39     2997.49     46.68 o
   2   5   3     2130.63     1933.22     27.19 o
   3   5   3     1909.40     1934.05     31.22 o
   4   5   3     1168.69     1189.81     19.24 o
   5   5   3      141.64      137.90      3.64 o
   6   5   3        4.20        4.32      3.32 o
   7   5   3        0.12        0.00      5.38 o
  -7   6   3        0.27        0.00      7.19 o
  -6   6   3       31.99       26.72      4.50 o
  -5   6   3        1.38        1.19      2.10 o
  -4   6   3       46.46       50.52      1.65 o
  -3   6   3       18.12       22.73      1.21 o
  -2   6   3      397.96      456.36      5.98 o
  -1   6   3      707.93      759.54     10.35 o
   0   6   3     2196.89     2247.24     34.05 o
   1   6   3      237.28      276.52      5.29 o
   2   6   3      370.43      391.95      5.40 o
   3   6   3       29.10       33.66      1.50 o
   4   6   3       97.48       90.22      2.46 o
   5   6   3        0.00        0.00      2.28 o
   6   6   3        0.14        0.71      3.41 o
  -6   7   3        3.02        0.00      4.09 o
  -5   7   3       98.17      103.37      2.91 o
  -4   7   3        4.30        5.93      1.48 o
  -3   7   3      156.51      142.64      2.97 o
  -2   7   3      556.57      514.65      7.51 o
  -1   7   3      504.97      590.58      7.88 o
   0   7   3     4929.89     5103.17     65.67 o
   1   7   3        2.36        4.34      0.92 o
   2   7   3     3842.48     3967.23     49.87 o
   3   7   3       34.97       35.24      1.66 o
   4   7   3      433.57      443.50      7.89 o
   5   7   3        3.63        6.74      2.50 o
   6   7   3       14.69       19.03      3.75 o
  -6   8   3        3.72        1.28      4.64 o
  -5   8   3       16.74        8.35      2.20 o
  -4   8   3      130.93      126.87      2.90 o
  -3   8   3        3.63        5.36      1.25 o
  -2   8   3      437.52      408.39      5.81 o
  -1   8   3      975.59     1085.55     14.77 o
   0   8   3       34.76       25.17      0.88 o
   1   8   3      502.27      536.12      6.62 o
   2   8   3       41.84       61.77      1.58 o
   3   8   3      194.59      219.74      4.59 o
   4   8   3       43.84       48.43      2.23 o
   5   8   3        1.30        0.00      2.90 o
   6   8   3        0.59        1.87      3.74 o
  -6   9   3        1.49        0.00      4.52 o
  -5   9   3        0.28        0.88      2.06 o
  -4   9   3       24.29       24.67      2.15 o
  -3   9   3       55.30       57.56      1.81 o
  -2   9   3     1427.57     1404.87     18.12 o
  -1   9   3      101.80       92.32      1.76 o
   0   9   3     2858.62     2714.88     31.56 o
   1   9   3       54.19       42.64      1.10 o
   2   9   3     3817.81     3811.98     53.24 o
   3   9   3       10.54       11.33      1.71 o
   4   9   3      374.05      410.16      9.11 o
   5   9   3        5.78        0.00      3.00 o
   6   9   3       14.49       14.28      4.01 o
  -6  10   3        0.94        0.00      4.64 o
  -5  10   3       47.45       58.47      3.09 o
  -4  10   3       11.78        7.49      1.94 o
  -3  10   3        1.80        0.17      1.42 o
  -2  10   3      477.21      491.26      6.79 o
  -1  10   3      447.09      469.26      6.23 o
   0  10   3     1796.21     1836.74     22.00 o
   1  10   3       48.19       57.75      1.32 o
   2  10   3       30.75       38.00      1.70 o
   3  10   3        0.85        1.64      1.76 o
   4  10   3       32.60       31.63      2.14 o
   5  10   3        8.70        7.03      2.91 o
   6  10   3        6.88        0.00      5.77 o
  -6  11   3        0.01        0.00      4.85 o
  -5  11   3        0.13        3.82      2.90 o
  -4  11   3       97.07       87.97      2.79 o
  -3  11   3      139.02      142.80      3.15 o
  -2  11   3      337.53      308.31      4.77 o
  -1  11   3     1031.73      989.67     12.95 o
   0  11   3     1299.82     1312.13     16.15 o
   1  11   3      938.72      939.57     11.70 o
   2  11   3       38.85       34.78      1.74 o
   3  11   3      149.72      171.26      4.13 o
   4  11   3      129.39      118.42      3.36 o
   5  11   3        3.60        3.62      2.87 o
   6  11   3        3.66        6.55      5.57 o
  -6  12   3        0.83        0.00      5.23 o
  -5  12   3       27.06       31.83      3.27 o
  -4  12   3        0.71        0.00      2.08 o
  -3  12   3      644.30      650.20     14.22 o
  -2  12   3      238.59      229.88      4.13 o
  -1  12   3      748.94      740.05     11.33 o
   0  12   3      159.86      186.57      3.04 o
   1  12   3      457.01      423.50      6.35 o
   2  12   3       15.18       15.87      1.73 o
   3  12   3      107.90      101.78      3.33 o
   4  12   3        3.03        1.84      2.63 o
   5  12   3        1.69        0.00      3.33 o
   6  12   3        0.07        0.00      4.70 o
  -6  13   3       10.03        8.06      5.95 o
  -5  13   3        0.09        0.00      3.48 o
  -4  13   3       15.76       12.48      2.34 o
  -3  13   3      375.30      378.62      9.46 o
  -2  13   3      466.06      437.51      6.81 o
  -1  13   3     1175.50     1154.59     16.14 o
   0  13   3      285.26      304.76      4.52 o
   1  13   3      322.68      306.38      5.41 o
   2  13   3      841.08      814.75     13.84 o
   3  13   3      218.44      218.02      7.00 o
   4  13   3       24.42       18.66      2.91 o
   5  13   3        0.18        4.96      3.30 o
  -5  14   3       51.07       55.78      5.50 o
  -4  14   3       50.06       42.41      3.11 o
  -3  14   3       31.25       38.44      2.29 o
  -2  14   3        2.81        1.25      1.66 o
  -1  14   3      464.38      488.47      7.54 o
   0  14   3       19.30       16.14      1.53 o
   1  14   3       61.26       64.26      2.16 o
   2  14   3      102.90       94.41      3.19 o
   3  14   3       99.71       99.13      3.24 o
   4  14   3        5.13        8.16      2.92 o
   5  14   3       17.24       21.68      3.91 o
  -5  15   3        0.41        0.00      3.34 o
  -4  15   3       61.98       55.42      3.39 o
  -3  15   3       52.85       45.08      2.86 o
  -2  15   3       21.87       19.32      1.94 o
  -1  15   3     1063.24     1054.61     15.46 o
   0  15   3      141.13      137.12      2.92 o
   1  15   3     1136.25     1104.33     18.46 o
   2  15   3        6.47        5.52      2.46 o
   3  15   3      247.05      244.90      7.15 o
   4  15   3       10.93        7.19      3.38 o
   5  15   3        5.61        0.00      4.27 o
  -5  16   3       10.55        8.79      3.74 o
  -4  16   3        3.57        7.45      3.05 o
  -3  16   3      205.47      193.85      7.06 o
  -2  16   3        8.45        9.32      2.20 o
  -1  16   3      290.75      338.86      6.79 o
   0  16   3       37.34       25.07      2.13 o
   1  16   3       52.90       37.47      2.16 o
   2  16   3       22.63       30.89      4.20 o
   3  16   3        3.18        4.82      2.86 o
   4  16   3        0.49        0.00      4.23 o
   5  16   3        5.03        2.67      5.70 o
  -4  17   3        7.64        0.47      3.62 o
  -3  17   3       41.57       37.57      3.62 o
  -2  17   3        0.86        0.00      2.36 o
  -1  17   3      362.32      369.24      6.42 o
   0  17   3        2.43        2.86      2.16 o
   1  17   3      390.69      402.55      9.72 o
   2  17   3        0.21        8.37      2.71 o
   3  17   3       76.35       67.51      4.01 o
   4  17   3        3.24        8.72      5.52 o
  -4  18   3        0.43        4.06      4.50 o
  -3  18   3       21.92       22.85      3.62 o
  -2  18   3       12.17       11.89      2.78 o
  -1  18   3       65.94       69.10      2.85 o
   0  18   3       16.48       19.93      2.45 o
   1  18   3        6.20        7.72      3.04 o
   2  18   3       31.68       38.80      3.57 o
   3  18   3       10.13       10.51      3.61 o
   4  18   3       10.33       13.38      6.33 o
  -3  19   3       32.22       37.08      3.98 o
  -2  19   3       19.30       17.12      3.13 o
  -1  19   3      160.91      164.21      4.47 o
   0  19   3       46.81       45.04      2.92 o
   1  19   3      328.10      344.84      9.10 o
   2  19   3       63.66       59.02      4.23 o
   3  19   3       50.57       50.95      5.92 o
  -3  20   3       34.78       36.65      5.32 o
  -2  20   3       19.07       21.51      4.08 o
  -1  20   3       11.65       20.15      5.36 o
   0  20   3        0.27        3.31      3.06 o
   1  20   3       29.20       32.00      4.54 o
   2  20   3        4.36        7.21      7.75 o
   3  20   3        4.83        7.38      4.61 o
  -2  21   3        0.60        1.66      5.21 o
  -1  21   3       43.26       50.97      4.42 o
   0  21   3      101.27       89.20      4.89 o
   1  21   3       33.62       38.29      9.88 o
   2  21   3       45.04       52.22      6.91 o
  -1  22   3        7.82       17.53      5.79 o
   0  22   3        1.64        0.32      5.11 o
   1  22   3        1.66        7.70      5.50 o
  -6   0   4       39.39       31.55      5.55 o
  -4   0   4      314.43      334.29      6.19 o
  -2   0   4     1318.00     1100.30     20.37 o
   0   0   4    63981.18    62750.66   1921.27 o
   2   0   4     3337.78     3455.92     69.60 o
   4   0   4      427.46      475.01     10.66 o
   6   0   4        0.02        0.00      4.49 o
  -7   1   4        0.13        0.00      9.12 o
  -6   1   4        0.45        0.00      3.23 o
  -5   1   4      126.25      131.67      3.79 o
  -4   1   4       52.93       56.19      1.51 o
  -3   1   4        9.35        9.47      0.75 o
  -2   1   4        9.63        7.68      1.08 o
  -1   1   4     9738.38    10341.10    178.54 o
   0   1   4     6919.99     6517.90    108.74 o
   1   1   4      208.45      201.46      5.29 o
   2   1   4     2660.01     2677.94     35.77 o
   3   1   4       17.34       18.56      1.01 o
   4   1   4      272.34      256.84      4.49 o
   5   1   4       71.88       59.72      2.51 o
   6   1   4        7.96        7.58      3.31 o
   7   1   4        0.15        2.83      7.27 o
  -7   2   4        0.07        0.00      5.49 o
  -6   2   4        1.44        5.67      3.41 o
  -5   2   4       15.48       11.65      2.14 o
  -4   2   4       59.03       57.26      1.98 o
  -3   2   4      100.26       99.81      1.78 o
  -2   2   4     6626.54     6592.39     87.66 o
  -1   2   4      470.84      456.23      6.51 o
   0   2   4     2638.01     2610.85     44.33 o
   1   2   4     1282.47     1177.69     18.61 o
   2   2   4     4924.60     5265.05     72.86 o
   3   2   4      210.69      193.90      3.21 o
   4   2   4       63.93       76.68      2.45 o
   5   2   4       39.55       38.00      2.43 o
   6   2   4        2.38        4.81      3.13 o
   7   2   4        0.11        0.00      5.83 o
  -7   3   4        9.65       15.95      6.22 o
  -6   3   4        0.15        3.13      4.01 o
  -5   3   4        2.47        0.92      2.17 o
  -4   3   4       21.12       16.81      1.36 o
  -3   3   4      244.11      301.84      4.35 o
  -2   3   4      310.38      323.75      4.92 o
  -1   3   4      773.57      694.65      9.93 o
   0   3   4     3516.73     3445.87     58.37 o
   1   3   4     2068.17     2050.64     33.80 o
   2   3   4     3900.73     3976.36     53.85 o
   3   3   4      236.45      231.58      3.69 o
   4   3   4     1344.13     1357.78     23.18 o
   5   3   4      139.95      134.60      3.46 o
   6   3   4        7.71        8.41      3.40 o
   7   3   4        0.88        0.00      5.28 o
  -7   4   4        3.58        1.18      7.73 o
  -6   4   4       30.80       32.10      7.77 o
  -5   4   4       88.75      101.19      3.37 o
  -4   4   4       52.15       49.36      1.76 o
  -3   4   4      657.35      701.36      9.38 o
  -2   4   4      120.06       95.84      2.59 o
  -1   4   4     4126.40     4292.16     60.29 o
   0   4   4     4296.99     4423.02     66.41 o
   1   4   4      694.28      657.69      9.61 o
   2   4   4       40.02       81.35      2.04 o
   3   4   4      138.34      153.57      5.10 o
   4   4   4       91.70       97.49      2.73 o
   5   4   4       34.22       34.44      2.61 o
   6   4   4        0.56        0.00      3.74 o
   7   4   4        0.57        0.00      5.40 o
  -7   5   4        4.09        0.00      6.62 o
  -6   5   4        8.12       13.95      4.56 o
  -5   5   4       30.82       30.10      2.71 o
  -4   5   4        1.02        1.17      1.18 o
  -3   5   4        1.96        1.97      0.86 o
  -2   5   4      326.66      338.05      4.56 o
  -1   5   4       46.75       51.49      1.27 o
   0   5   4      647.27      575.84      8.94 o
   1   5   4       31.29       26.55      1.75 o
   2   5   4      407.15      388.73      6.09 o
   3   5   4       59.92       60.12      1.82 o
   4   5   4       78.51       66.34      2.22 o
   5   5   4       11.22       13.32      2.55 o
   6   5   4       15.76       12.37      3.54 o
  -7   6   4        1.32        0.00      6.91 o
  -6   6   4        2.97        1.07      4.82 o
  -5   6   4      226.31      256.57      5.60 o
  -4   6   4      159.10      144.32      2.86 o
  -3   6   4     1006.41     1012.02     13.30 o
  -2   6   4      196.61      178.68      3.25 o
  -1   6   4     1131.31     1047.28     13.45 o
   0   6   4      719.78      776.32     10.46 o
   1   6   4     1242.80     1129.76     14.49 o
   2   6   4      609.96      692.15      9.73 o
   3   6   4       42.35       38.18      1.59 o
   4   6   4        6.90        9.31      1.64 o
   5   6   4        3.59        1.84      2.47 o
   6   6   4        3.77        3.45      3.53 o
  -6   7   4        0.44        0.21      4.11 o
  -5   7   4       34.52       30.17      2.29 o
  -4   7   4       39.31       47.24      1.77 o
  -3   7   4      205.68      216.10      3.60 o
  -2   7   4      233.47      269.12      4.23 o
  -1   7   4     1463.07     1376.44     18.61 o
   0   7   4       47.45       36.82      1.32 o
   1   7   4     1516.80     1505.94     18.67 o
   2   7   4       96.79      100.22      1.98 o
   3   7   4     1031.80     1079.31     16.10 o
   4   7   4        8.82        8.93      1.79 o
   5   7   4       76.29       76.19      3.49 o
   6   7   4        3.25        3.14      3.78 o
  -6   8   4        0.15        0.00      4.35 o
  -5   8   4       91.00      105.52      3.57 o
  -4   8   4        0.77        0.00      1.61 o
  -3   8   4      554.43      544.03      8.04 o
  -2   8   4       41.86       34.59      1.61 o
  -1   8   4     7227.15     7519.81     92.04 o
   0   8   4        3.02        6.13      0.80 o
   1   8   4     1872.01     1888.35     21.81 o
   2   8   4       13.83        8.89      1.19 o
   3   8   4       59.99       69.57      2.20 o
   4   8   4       90.47       86.42      2.67 o
   5   8   4       13.91       15.71      3.04 o
   6   8   4        3.58        0.48      3.92 o
  -6   9   4        1.93        0.12      4.54 o
  -5   9   4        7.81        5.64      2.22 o
  -4   9   4       27.29       26.82      2.01 o
  -3   9   4        1.22        0.00      1.41 o
  -2   9   4       79.86       92.77      2.01 o
  -1   9   4      698.77      690.73      8.83 o
   0   9   4      597.59      525.21      6.31 o
   1   9   4      654.60      649.01      7.36 o
   2   9   4     1062.63     1106.97     15.82 o
   3   9   4      629.84      606.74      9.78 o
   4   9   4      122.36      136.42      3.43 o
   5   9   4       16.91       17.60      3.12 o
   6   9   4       14.44       15.09      4.95 o
  -6  10   4        4.50       11.74      3.57 o
  -5  10   4       13.41       14.93      2.87 o
  -4  10   4       46.97       56.66      2.40 o
  -3  10   4      413.82      400.93      7.11 o
  -2  10   4      112.11      110.82      3.00 o
  -1  10   4      691.01      673.97      8.99 o
   0  10   4      820.48      773.08      9.48 o
   1  10   4      841.66      896.85     10.86 o
   2  10   4       96.34      111.18      2.50 o
   3  10   4       13.24       15.16      1.65 o
   4  10   4        7.68        7.12      2.10 o
   5  10   4        1.79        0.00      3.00 o
   6  10   4        6.27        3.29      5.52 o
  -6  11   4        0.17        0.00      3.77 o
  -5  11   4        2.68        3.50      2.93 o
  -4  11   4       46.44       43.91      2.49 o
  -3  11   4       66.92       61.87      2.00 o
  -2  11   4        5.05        5.68      1.33 o
  -1  11   4      612.29      630.09      8.51 o
   0  11   4       27.35       33.88      1.24 o
   1  11   4     2454.34     2526.99     32.17 o
   2  11   4       14.87       10.60      1.60 o
   3  11   4       26.50       29.48      2.36 o
   4  11   4       73.42       85.79      3.04 o
   5  11   4       40.78       36.92      3.28 o
   6  11   4        0.43        0.00      4.11 o
  -6  12   4        0.03        0.00      4.01 o
  -5  12   4       18.95       14.67      3.17 o
  -4  12   4       16.90       23.02      2.88 o
  -3  12   4      370.10      335.50      7.79 o
  -2  12   4      390.56      390.59      5.83 o
  -1  12   4      758.90      742.60     10.76 o
   0  12   4      632.15      644.09      8.27 o
   1  12   4     1285.51     1271.66     18.33 o
   2  12   4      704.50      644.55     10.40 o
   3  12   4      163.50      149.69      3.73 o
   4  12   4        4.44        3.76      2.73 o
   5  12   4        0.08        0.00      3.42 o
   6  12   4        6.92        3.79      4.88 o
  -5  13   4        0.11        0.00      3.72 o
  -4  13   4        1.72        1.46      2.42 o
  -3  13   4       21.86       20.83      2.07 o
  -2  13   4        1.25        0.49      1.49 o
  -1  13   4      174.02      149.95      3.65 o
   0  13   4     1192.30     1131.43     15.23 o
   1  13   4       12.64        8.80      1.86 o
   2  13   4      364.06      362.65      6.96 o
   3  13   4       28.02       28.80      2.32 o
   4  13   4      110.99      120.47      3.95 o
   5  13   4        2.17        4.50      3.64 o
  -5  14   4        4.87        0.75      4.00 o
  -4  14   4       16.29       28.32      2.81 o
  -3  14   4       11.10        8.46      2.14 o
  -2  14   4      301.12      326.34      6.53 o
  -1  14   4      264.95      271.08      4.98 o
   0  14   4     1533.16     1515.10     19.69 o
   1  14   4       50.26       56.70      2.40 o
   2  14   4      518.01      472.73      9.15 o
   3  14   4       79.85       85.10      3.11 o
   4  14   4       13.02       16.91      3.09 o
   5  14   4       20.67       20.94      4.39 o
  -5  15   4        0.72        0.00      3.52 o
  -4  15   4        3.80        0.00      2.95 o
  -3  15   4        9.20        6.42      2.58 o
  -2  15   4      124.87       98.69      2.67 o
  -1  15   4        0.59        2.75      1.98 o
   0  15   4      292.93      293.17      5.48 o
   1  15   4        0.69        3.09      2.19 o
   2  15   4      382.43      380.65      9.76 o
   3  15   4       19.58       17.61      2.78 o
   4  15   4      104.47       92.03      4.73 o
   5  15   4        6.67        7.36      4.97 o
  -5  16   4        0.92        0.00      3.76 o
  -4  16   4       16.26       17.99      3.86 o
  -3  16   4        0.59        0.94      2.82 o
  -2  16   4      195.41      187.70      3.98 o
  -1  16   4       22.65       23.98      3.22 o
   0  16   4      608.26      628.17     10.25 o
   1  16   4        0.23        4.70      2.09 o
   2  16   4       51.59       46.93      2.85 o
   3  16   4       74.73       75.09      3.68 o
   4  16   4        2.15        1.81      4.40 o
  -4  17   4        4.43        0.00      3.99 o
  -3  17   4        9.20        3.79      3.33 o
  -2  17   4        3.73        2.78      2.47 o
  -1  17   4        7.36        2.26      2.17 o
   0  17   4      185.38      187.72      4.32 o
   1  17   4       10.15       10.05      2.87 o
   2  17   4      307.47      318.48     10.90 o
   3  17   4        0.94        0.00      3.46 o
   4  17   4       81.95       83.31      7.22 o
  -4  18   4       24.07       20.75      5.89 o
  -3  18   4       17.66       27.12      3.96 o
  -2  18   4      185.92      184.29      4.75 o
  -1  18   4       33.65       33.16      2.46 o
   0  18   4      273.87      315.66      8.18 o
   1  18   4        0.35        0.00      3.23 o
   2  18   4       43.31       30.90      3.76 o
   3  18   4       13.25       15.28      3.76 o
   4  18   4        1.17        0.00      7.81 o
  -3  19   4       30.73       35.34      3.97 o
  -2  19   4       10.62        8.56      3.60 o
  -1  19   4        0.31        4.17      4.14 o
   0  19   4       61.87       59.11      3.23 o
   1  19   4        4.87        2.47      3.68 o
   2  19   4       55.92       59.42      5.27 o
   3  19   4       18.20       19.52      4.60 o
  -3  20   4        6.07       12.18      6.11 o
  -2  20   4       52.65       50.65      3.51 o
  -1  20   4       35.19       40.72      4.74 o
   0  20   4       59.43       61.10      3.54 o
   1  20   4       15.68        8.44      4.30 o
   2  20   4       41.29       45.31      6.12 o
   3  20   4        0.89        0.00      4.71 o
  -2  21   4        5.11        6.82      4.07 o
  -1  21   4        5.70       10.12      4.83 o
   0  21   4        9.51        7.53      4.50 o
   1  21   4       36.73       35.69      5.75 o
   2  21   4       10.40       13.88      6.71 o
  -1  22   4       38.49       36.71     12.24 o
   0  22   4       20.87       26.89      4.69 o
   1  22   4       10.73       16.00      5.61 o
  -7   0   5        0.16        0.00     10.59 o
  -5   0   5        4.13        4.52      3.32 o
  -3   0   5      135.68      117.38      2.81 o
  -1   0   5     3537.52     3480.26     68.81 o
   1   0   5     4712.95     4364.03     93.11 o
   3   0   5      286.63      318.35      7.78 o
   5   0   5       42.85       46.08      3.09 o
   7   0   5        2.25        0.00      8.18 o
  -7   1   5        1.35        0.00      5.13 o
  -6   1   5       11.83        6.66      3.44 o
  -5   1   5        9.29       11.34      2.44 o
  -4   1   5       18.88       25.94      1.51 o
  -3   1   5      445.34      469.62      5.92 o
  -2   1   5      308.86      350.93      4.94 o
  -1   1   5       50.39       40.00      1.49 o
   0   1   5     1120.14     1109.22     15.73 o
   1   1   5        2.98        1.83      1.06 o
   2   1   5     1117.26     1209.52     16.21 o
   3   1   5      341.63      323.46      5.42 o
   4   1   5      405.29      375.40      6.38 o
   5   1   5        3.11        2.01      1.99 o
   6   1   5        0.40        0.00      3.04 o
   7   1   5        0.02        0.00      5.44 o
  -7   2   5        0.24        0.00      5.82 o
  -6   2   5        2.56        1.07      3.24 o
  -5   2   5       20.15       23.35      2.46 o
  -4   2   5       49.24       61.00      2.50 o
  -3   2   5      275.70      271.91      3.85 o
  -2   2   5      716.82      693.55      9.44 o
  -1   2   5     2028.55     1760.72     22.30 o
   0   2   5     9421.43     9237.68    124.72 o
   1   2   5     5460.56     5433.87     73.03 o
   2   2   5      189.77      166.26      2.61 o
   3   2   5     1729.55     1737.73     24.31 o
   4   2   5      542.74      528.69      8.60 o
   5   2   5       12.55       12.90      2.21 o
   6   2   5        0.65        2.62      2.96 o
   7   2   5       13.89        5.63      6.46 o
  -7   3   5        0.51        0.00      6.19 o
  -6   3   5        9.89       10.40      4.11 o
  -5   3   5        6.05        4.81      2.39 o
  -4   3   5       87.98       82.75      2.21 o
  -3   3   5       28.29       27.87      1.37 o
  -2   3   5      254.26      252.22      3.77 o
  -1   3   5      201.34      227.44      3.38 o
   0   3   5      707.81      720.29     10.69 o
   1   3   5     2818.16     2810.88     42.16 o
   2   3   5       84.95       97.71      1.86 o
   3   3   5        4.79        2.37      1.10 o
   4   3   5       40.72       33.00      1.79 o
   5   3   5      157.94      152.92      3.77 o
   6   3   5        2.13        2.40      3.36 o
   7   3   5        3.11        0.00     18.75 o
  -7   4   5        3.46        0.00      6.52 o
  -6   4   5        0.17        2.74      4.25 o
  -5   4   5       77.14       73.31      3.32 o
  -4   4   5       34.43       41.72      1.84 o
  -3   4   5      542.15      536.37      7.44 o
  -2   4   5      597.35      560.66      7.44 o
  -1   4   5     1492.71     1535.82     18.38 o
   0   4   5     1037.68     1005.45     13.24 o
   1   4   5     4625.27     4833.53     66.27 o
   2   4   5     5788.72     5860.29     84.42 o
   3   4   5      244.33      252.71      4.18 o
   4   4   5       10.90       11.11      1.94 o
   5   4   5       76.59       86.66      4.26 o
   6   4   5        3.72        3.07      3.51 o
  -7   5   5        3.34        0.00      5.70 o
  -6   5   5        2.78        5.86      4.50 o
  -5   5   5        1.98        1.18      2.69 o
  -4   5   5      364.91      378.74      5.90 o
  -3   5   5      210.70      195.44      3.20 o
  -2   5   5      260.70      264.66      3.89 o
  -1   5   5        0.69        3.50      0.90 o
   0   5   5       35.21       32.91      0.93 o
   1   5   5     1126.03     1209.64     15.97 o
   2   5   5      605.65      597.60      9.13 o
   3   5   5        0.54        4.03      1.44 o
   4   5   5      293.66      290.12      5.75 o
   5   5   5       64.30       52.04      2.86 o
   6   5   5       16.73       16.18      3.39 o
  -6   6   5        3.41        6.06      4.38 o
  -5   6   5        1.07        0.25      3.38 o
  -4   6   5      406.37      430.73      6.84 o
  -3   6   5      661.53      672.11     10.23 o
  -2   6   5     3454.64     3499.68     47.39 o
  -1   6   5      494.71      419.75      5.33 o
   0   6   5     9206.72     9241.74    118.81 o
   1   6   5      139.46      119.71      2.11 o
   2   6   5      699.07      679.83      9.28 o
   3   6   5      252.38      235.23      4.50 o
   4   6   5       16.65        8.49      2.06 o
   5   6   5        9.11        4.10      2.83 o
   6   6   5        5.25        3.41      3.36 o
  -6   7   5        0.77        0.00      4.29 o
  -5   7   5        0.32        2.68      2.29 o
  -4   7   5       10.50        7.30      1.75 o
  -3   7   5        3.02        3.53      1.39 o
  -2   7   5     2363.11     2476.31     34.89 o
  -1   7   5       18.29       18.67      1.05 o
   0   7   5      317.96      355.65      4.74 o
   1   7   5       66.52       79.38      1.58 o
   2   7   5       12.76       12.08      1.13 o
   3   7   5        1.89        5.94      1.54 o
   4   7   5       35.07       36.23      2.20 o
   5   7   5       10.65       13.82      2.91 o
   6   7   5        3.79       10.06      3.56 o
  -6   8   5        6.50        7.24      4.19 o
  -5   8   5       30.45       29.42      3.30 o
  -4   8   5      176.76      196.95      4.14 o
  -3   8   5       54.63       68.52      1.92 o
  -2   8   5      932.88      844.86     11.49 o
  -1   8   5       76.83       76.40      1.83 o
   0   8   5     5539.06     5650.34     67.46 o
   1   8   5       12.05       13.40      1.10 o
   2   8   5     2511.45     2400.25     32.70 o
   3   8   5        6.11        4.53      1.60 o
   4   8   5        8.79       10.04      2.04 o
   5   8   5        0.57        0.00      3.03 o
   6   8   5        0.52        0.00      4.59 o
  -6   9   5        5.91        2.22      3.78 o
  -5   9   5       13.03        4.74      2.88 o
  -4   9   5      247.16      242.89      5.09 o
  -3   9   5      107.26      123.77      2.85 o
  -2   9   5      370.24      394.59      6.73 o
  -1   9   5      165.27      156.09      2.71 o
   0   9   5      334.82      354.83      4.46 o
   1   9   5       93.29      103.64      1.98 o
   2   9   5      268.22      294.61      4.87 o
   3   9   5       24.36       28.04      1.73 o
   4   9   5      111.66      113.38      3.23 o
   5   9   5       17.62       15.71      3.21 o
   6   9   5        1.75        1.80      4.74 o
  -6  10   5        2.34        0.00      4.41 o
  -5  10   5       32.26       35.68      3.19 o
  -4  10   5       38.95       43.90      2.39 o
  -3  10   5       43.70       57.87      2.02 o
  -2  10   5     1499.76     1466.60     19.95 o
  -1  10   5       14.93       20.44      1.35 o
   0  10   5     4860.68     4850.70     57.29 o
   1  10   5      411.31      373.49      5.04 o
   2  10   5     2307.06     2251.44     31.72 o
   3  10   5       35.64       38.17      1.92 o
   4  10   5      179.78      175.92      4.25 o
   5  10   5        0.00        2.64      2.98 o
   6  10   5        2.33        5.06      4.87 o
  -6  11   5        8.28        3.97      5.64 o
  -5  11   5        6.93       11.18      3.26 o
  -4  11   5       31.77       27.25      2.37 o
  -3  11   5      167.73      175.43      3.54 o
  -2  11   5        6.47       11.32      1.35 o
  -1  11   5        0.84        3.24      1.70 o
   0  11   5       35.27       50.25      1.44 o
   1  11   5      123.79      123.98      3.54 o
   2  11   5      492.68      533.34      8.55 o
   3  11   5       10.02       11.33      1.91 o
   4  11   5       36.34       40.80      2.93 o
   5  11   5       31.35       37.95      3.68 o
   6  11   5        0.69        2.08      4.35 o
  -6  12   5        0.08        0.10      4.20 o
  -5  12   5        0.05        0.00      3.54 o
  -4  12   5        0.82        0.00      2.25 o
  -3  12   5        1.27        2.29      1.78 o
  -2  12   5      402.13      367.65      6.27 o
  -1  12   5      185.64      174.18      3.24 o
   0  12   5     1018.57     1057.41     13.18 o
   1  12   5      213.65      196.14      4.00 o
   2  12   5      467.30      484.64      8.13 o
   3  12   5      237.19      233.50      4.68 o
   4  12   5       61.54       63.08      3.29 o
   5  12   5        2.61        1.14      3.59 o
  -5  13   5        8.82        5.73      3.91 o
  -4  13   5       18.74       10.00      2.58 o
  -3  13   5        8.59        2.53      2.01 o
  -2  13   5       68.04       62.44      2.01 o
  -1  13   5        1.02        2.67      1.58 o
   0  13   5       25.37       23.55      1.53 o
   1  13   5       33.62       34.38      1.84 o
   2  13   5      110.43       99.03      3.36 o
   3  13   5       25.75       29.49      2.32 o
   4  13   5        1.32        1.44      2.94 o
   5  13   5        2.88        4.54      4.29 o
  -5  14   5       11.28        9.79      4.06 o
  -4  14   5       73.05       67.46      3.29 o
  -3  14   5       34.47       34.66      2.58 o
  -2  14   5       26.32       29.17      1.97 o
  -1  14   5      342.35      336.92      5.66 o
   0  14   5      116.61      124.61      2.67 o
   1  14   5      518.07      470.87      7.85 o
   2  14   5       49.90       55.55      2.77 o
   3  14   5       97.62       99.11      4.84 o
   4  14   5       14.55       19.56      3.43 o
   5  14   5       22.57       20.36      5.56 o
  -5  15   5        0.64        0.00      3.57 o
  -4  15   5       28.37       32.63      3.21 o
  -3  15   5       89.02       87.73      3.50 o
  -2  15   5       29.97       29.39      2.31 o
  -1  15   5        5.01        2.37      2.25 o
   0  15   5       12.45       10.42      1.91 o
   1  15   5       41.09       41.24      2.09 o
   2  15   5        2.13        0.68      2.53 o
   3  15   5       64.28       64.39      3.47 o
   4  15   5        7.85        4.80      4.26 o
   5  15   5        9.70        8.06      6.56 o
  -5  16   5        1.39        0.00      6.67 o
  -4  16   5        0.49        0.00      3.28 o
  -3  16   5       88.40       82.27      3.93 o
  -2  16   5        3.59        1.30      2.07 o
  -1  16   5      282.07      285.07      5.34 o
   0  16   5       43.17       39.57      2.42 o
   1  16   5      798.03      791.00     14.62 o
   2  16   5        1.28        3.15      2.68 o
   3  16   5      189.59      169.70      5.18 o
   4  16   5        3.51        4.71      4.98 o
  -4  17   5       12.87        7.57      5.43 o
  -3  17   5       47.01       40.37      3.90 o
  -2  17   5       57.08       58.86      2.83 o
  -1  17   5       27.91       31.78      2.36 o
   0  17   5       12.67       10.65      2.54 o
   1  17   5        3.09        5.14      2.42 o
   2  17   5       62.52       65.66      3.86 o
   3  17   5        8.82        8.48      5.28 o
   4  17   5        3.68        1.83      6.48 o
  -4  18   5        1.76        1.50      4.54 o
  -3  18   5       45.09       41.10      6.96 o
  -2  18   5        3.18        7.86      2.76 o
  -1  18   5      243.27      232.03      5.36 o
   0  18   5       75.75       69.33      3.70 o
   1  18   5      222.28      216.93      5.85 o
   2  18   5       11.58       10.60      3.68 o
   3  18   5       15.02       12.77      3.80 o
   4  18   5        2.06        3.06      6.62 o
  -3  19   5        7.51        8.42      4.01 o
  -2  19   5       26.37       30.24      3.25 o
  -1  19   5       32.92       40.73      3.47 o
   0  19   5        0.10        1.50      4.46 o
   1  19   5        1.59        5.93      4.07 o
   2  19   5        0.55        2.44      3.79 o
   3  19   5        3.08        2.05      4.51 o
  -3  20   5       25.61       25.06      7.83 o
  -2  20   5       41.63       44.22      4.45 o
  -1  20   5       78.77       71.93      4.51 o
   0  20   5       55.05       53.60      5.47 o
   1  20   5       95.31       99.30      6.35 o
   2  20   5       46.41       51.17      5.22 o
  -2  21   5       14.43       28.92      4.26 o
  -1  21   5        1.13        4.51      4.31 o
   0  21   5        3.31       10.07      7.00 o
   1  21   5        3.36       13.66      4.84 o
   2  21   5        9.11       14.55      4.99 o
   0  22   5       93.43       96.35      9.49 o
  -6   0   6       30.94       22.47      4.24 o
  -4   0   6       55.60       75.94      5.21 o
  -2   0   6      980.13      991.03     18.35 o
   0   0   6      549.53      451.54      8.59 o
   2   0   6     2695.47     2508.06     47.25 o
   4   0   6      135.62      119.76      4.27 o
   6   0   6        6.24        4.74      4.72 o
  -7   1   6        0.31        0.00      5.49 o
  -6   1   6       27.44       34.59      3.38 o
  -5   1   6       25.67       24.81      2.07 o
  -4   1   6      449.78      454.67      8.22 o
  -3   1   6      610.75      638.74     10.40 o
  -2   1   6     6023.54     6142.68     76.86 o
  -1   1   6     1190.21     1224.55     15.04 o
   0   1   6      495.25      458.09      6.25 o
   1   1   6      188.75      158.70      2.44 o
   2   1   6       25.16       32.27      1.05 o
   3   1   6      123.58      122.64      2.85 o
   4   1   6       96.41       96.99      2.69 o
   5   1   6        0.93        0.00      2.10 o
   6   1   6        9.20        3.22      3.26 o
  -7   2   6        0.45        0.00      5.88 o
  -6   2   6        0.44        0.00      3.97 o
  -5   2   6        1.57        0.00      2.57 o
  -4   2   6       13.68       20.87      1.78 o
  -3   2   6       31.43       34.72      1.40 o
  -2   2   6     3274.61     3273.19     43.82 o
  -1   2   6     1054.51     1151.40     24.49 o
   0   2   6     6724.95     6797.86     83.86 o
   1   2   6      851.30      917.92     12.47 o
   2   2   6     3307.85     3371.63     44.81 o
   3   2   6      197.69      205.54      3.94 o
   4   2   6       85.60      106.19      2.77 o
   5   2   6       87.80       94.23      2.99 o
   6   2   6        0.15        0.00      3.28 o
  -7   3   6        0.10        0.85      5.10 o
  -6   3   6        0.36        0.00      3.70 o
  -5   3   6        5.41        4.82      2.58 o
  -4   3   6      180.33      162.64      3.85 o
  -3   3   6       13.90       14.88      1.14 o
  -2   3   6      609.51      568.80      7.57 o
  -1   3   6     1460.08     1386.24     15.37 o
   0   3   6     2589.16     2556.73     32.40 o
   1   3   6       29.01       30.13      0.88 o
   2   3   6      468.69      331.78      5.05 o
   3   3   6       31.01       28.12      1.64 o
   4   3   6       30.97       33.89      1.86 o
   5   3   6        2.25        2.72      2.28 o
   6   3   6        0.17        0.00      3.52 o
  -7   4   6        0.41        7.38     10.35 o
  -6   4   6        7.54        0.00      4.09 o
  -5   4   6        0.02        0.00      2.81 o
  -4   4   6       18.19       20.65      1.80 o
  -3   4   6       83.56       84.52      2.04 o
  -2   4   6      474.93      449.39      6.31 o
  -1   4   6      772.34      667.84      7.77 o
   0   4   6     1003.59      959.87     11.93 o
   1   4   6     1043.97      844.65     11.10 o
   2   4   6      967.56      996.88     14.18 o
   3   4   6      785.72      775.59     11.90 o
   4   4   6       54.97       58.74      2.45 o
   5   4   6       42.89       40.06      3.07 o
   6   4   6        1.51        0.00      3.44 o
  -6   5   6        4.89        3.54      4.65 o
  -5   5   6        0.70        1.96      2.62 o
  -4   5   6       17.77       16.75      2.05 o
  -3   5   6      353.15      367.08      5.96 o
  -2   5   6      275.80      278.49      4.44 o
  -1   5   6     1482.14     1405.53     17.29 o
   0   5   6     1423.15     1356.20     17.41 o
   1   5   6     1682.58     1684.58     21.44 o
   2   5   6       93.67      120.54      2.78 o
   3   5   6      211.69      230.39      4.24 o
   4   5   6      296.79      282.13      5.92 o
   5   5   6       19.47       13.41      3.00 o
   6   5   6        5.55        4.43      3.76 o
  -6   6   6        3.90        7.63      4.75 o
  -5   6   6        8.57       11.79      2.20 o
  -4   6   6       46.90       48.04      2.17 o
  -3   6   6       24.78       28.36      1.64 o
  -2   6   6      130.69      122.02      3.24 o
  -1   6   6     1586.90     1476.60     18.86 o
   0   6   6      134.49      145.62      2.32 o
   1   6   6     3476.30     3520.69     44.43 o
   2   6   6        3.31        4.94      1.25 o
   3   6   6     1529.46     1497.94     22.42 o
   4   6   6       28.85       19.49      2.31 o
   5   6   6       15.93       25.41      3.37 o
   6   6   6        5.62        3.16      3.61 o
  -6   7   6       24.86       22.16      3.93 o
  -5   7   6        7.87        7.61      2.63 o
  -4   7   6       10.15        7.19      1.73 o
  -3   7   6      516.53      529.56      8.99 o
  -2   7   6       86.40       76.40      1.83 o
  -1   7   6     2414.82     2471.66     30.48 o
   0   7   6      184.71      192.69      2.68 o
   1   7   6      426.40      418.86      5.23 o
   2   7   6      255.91      235.84      4.17 o
   3   7   6       24.86       24.44      1.78 o
   4   7   6       70.39       61.06      2.70 o
   5   7   6        3.82        0.45      3.05 o
   6   7   6        1.29        0.00      4.61 o
  -6   8   6        1.72        0.00      5.29 o
  -5   8   6       10.81        8.93      2.21 o
  -4   8   6        2.07        0.30      1.97 o
  -3   8   6      220.38      233.54      6.52 o
  -2   8   6       11.72       10.95      1.77 o
  -1   8   6      596.80      544.83      9.30 o
   0   8   6       17.59       27.89      1.03 o
   1   8   6     3180.80     3124.12     36.34 o
   2   8   6        0.27        0.03      1.38 o
   3   8   6      868.32      862.05     12.46 o
   4   8   6       11.59       12.44      2.26 o
   5   8   6       20.68       16.30      3.17 o
   6   8   6       27.82       35.51      4.99 o
  -6   9   6        1.74        0.00      3.62 o
  -5   9   6       15.92       12.78      3.25 o
  -4   9   6        1.62        1.97      2.09 o
  -3   9   6      175.31      163.75      3.55 o
  -2   9   6      186.58      178.38      3.54 o
  -1   9   6     1314.45     1409.58     18.88 o
   0   9   6       39.40       39.99      1.29 o
   1   9   6     1110.68     1128.27     14.48 o
   2   9   6        1.18        2.08      1.93 o
   3   9   6       10.57        8.58      1.76 o
   4   9   6       58.44       63.10      2.57 o
   5   9   6        1.52        0.00      3.22 o
   6   9   6        0.21        1.47      4.87 o
  -6  10   6        8.42        2.47      3.87 o
  -5  10   6        1.79        0.31      3.05 o
  -4  10   6        0.14        0.00      2.28 o
  -3  10   6        1.20        0.96      1.76 o
  -2  10   6       42.67       50.32      1.99 o
  -1  10   6      816.10      733.35      9.77 o
   0  10   6      311.74      328.03      4.45 o
   1  10   6     2455.07     2460.06     30.06 o
   2  10   6       21.45       20.31      1.85 o
   3  10   6      735.32      714.46     11.05 o
   4  10   6       11.46       16.75      2.51 o
   5  10   6       55.73       62.32      3.59 o
   6  10   6        0.14        2.95      4.42 o
  -6  11   6        1.87        6.31      4.09 o
  -5  11   6        8.07        0.00      4.37 o
  -4  11   6       41.49       51.19      3.10 o
  -3  11   6      224.57      209.94      4.86 o
  -2  11   6      141.75      158.90      3.42 o
  -1  11   6      666.08      660.93      9.28 o
   0  11   6      284.30      243.29      3.61 o
   1  11   6       83.67       94.95      2.21 o
   2  11   6        1.83        0.00      1.77 o
   3  11   6      182.99      179.28      4.32 o
   4  11   6        4.57        0.00      2.69 o
   5  11   6        9.78        6.27      3.56 o
  -5  12   6        3.99        5.59      4.09 o
  -4  12   6        4.67        4.53      2.52 o
  -3  12   6       21.29       22.92      2.04 o
  -2  12   6       63.62       56.78      1.99 o
  -1  12   6       17.76       15.97      1.52 o
   0  12   6       45.55       33.88      1.54 o
   1  12   6      254.28      238.59      4.56 o
   2  12   6      353.85      352.37      6.56 o
   3  12   6      166.65      165.42      3.93 o
   4  12   6        1.18        5.23      2.91 o
   5  12   6        2.36        7.03      3.72 o
  -5  13   6        1.15        0.15      3.91 o
  -4  13   6      160.99      169.77      7.32 o
  -3  13   6       45.32       30.44      3.24 o
  -2  13   6      568.71      595.00      8.74 o
  -1  13   6       34.56       41.76      1.93 o
   0  13   6       15.24       18.40      2.51 o
   1  13   6       72.70       66.33      2.22 o
   2  13   6       13.60       14.96      2.32 o
   3  13   6        1.93        1.81      2.25 o
   4  13   6       18.38       18.91      3.39 o
   5  13   6        2.66        0.00      4.70 o
  -5  14   6        0.11        0.00      4.24 o
  -4  14   6       23.57       21.34      4.91 o
  -3  14   6       43.96       44.03      2.87 o
  -2  14   6       42.60       45.61      2.73 o
  -1  14   6       68.53       59.08      2.18 o
   0  14   6      565.37      563.44      8.89 o
   1  14   6       27.22       31.01      2.01 o
   2  14   6      589.55      575.57     11.08 o
   3  14   6        1.49        5.01      2.80 o
   4  14   6       52.49       55.60      3.82 o
   5  14   6       27.19       36.06      6.98 o
  -5  15   6       11.81        4.42      3.70 o
  -4  15   6       27.00       21.65      3.45 o
  -3  15   6        3.62        2.73      2.89 o
  -2  15   6      375.43      384.91      9.94 o
  -1  15   6        8.18       10.25      2.00 o
   0  15   6      138.91      131.49      4.71 o
   1  15   6      115.46      124.41      3.55 o
   2  15   6       27.91       31.91      2.74 o
   3  15   6       23.08       25.36      3.25 o
   4  15   6        2.25        0.00      5.82 o
  -4  16   6        2.25        0.22      3.99 o
  -3  16   6       32.68       29.49      3.29 o
  -2  16   6       78.09       67.28      2.80 o
  -1  16   6      169.70      167.57      3.75 o
   0  16   6      205.94      195.08      5.33 o
   1  16   6        0.04        2.57      2.34 o
   2  16   6      132.72      128.54      4.09 o
   3  16   6        2.02        6.02      3.57 o
   4  16   6       27.98       24.77     10.21 o
  -4  17   6       20.53       19.18      4.53 o
  -3  17   6        2.28        0.00      3.52 o
  -2  17   6      143.90      150.62      5.12 o
  -1  17   6       42.12       47.33      2.57 o
   0  17   6      216.86      221.18      5.34 o
   1  17   6        0.79        0.89      2.47 o
   2  17   6       20.33        9.90      3.27 o
   3  17   6       17.87       29.02      3.86 o
   4  17   6        2.95        0.45      6.76 o
  -4  18   6        5.81        6.48      6.49 o
  -3  18   6        0.09        0.00      3.87 o
  -2  18   6       31.07       28.38      2.99 o
  -1  18   6        9.83       10.65      3.52 o
   0  18   6      240.40      240.63      7.30 o
   1  18   6       90.96       90.27      3.89 o
   2  18   6      168.27      166.05      6.65 o
   3  18   6       23.87       19.98      4.61 o
  -3  19   6       11.78       13.87      5.18 o
  -2  19   6       49.00       50.34      3.64 o
  -1  19   6       11.02       13.54      4.27 o
   0  19   6      114.42      126.20      6.43 o
   1  19   6        1.61        1.26      3.67 o
   2  19   6        9.94       15.79      3.89 o
   3  19   6        1.97        6.85      4.69 o
  -2  20   6       20.89       21.13      8.73 o
  -1  20   6       33.93       31.31      4.11 o
   0  20   6       13.88       10.36      7.67 o
   1  20   6       47.72       45.30      6.98 o
   2  20   6       12.79       16.30      4.72 o
  -1  21   6       61.23       72.51     11.02 o
   0  21   6        7.90       15.32      4.68 o
   1  21   6       11.69       15.54      4.85 o
  -7   0   7        7.50        8.62      8.60 o
  -5   0   7       85.78       80.97      4.95 o
  -3   0   7       85.51       72.22      5.02 o
  -1   0   7       10.86        5.69      1.84 o
   1   0   7      657.02      613.28     10.84 o
   3   0   7      336.41      345.24      8.67 o
   5   0   7       78.83       86.81      4.92 o
  -7   1   7        0.18        3.72      4.80 o
  -6   1   7       31.91       31.39      2.94 o
  -5   1   7        5.23        5.41      2.13 o
  -4   1   7        1.55        0.00      1.67 o
  -3   1   7      504.46      475.80      8.10 o
  -2   1   7      340.11      358.00      5.32 o
  -1   1   7     8162.72     7940.74     94.18 o
   0   1   7       85.78       75.42      1.30 o
   1   1   7     4497.54     4434.25     52.77 o
   2   1   7        7.06       11.48      0.89 o
   3   1   7      236.37      217.87      4.26 o
   4   1   7        7.90        3.42      1.82 o
   5   1   7        2.65        2.69      2.96 o
   6   1   7        3.44        4.83      3.40 o
  -7   2   7        0.22        0.00     14.69 o
  -6   2   7        3.69        0.13      2.90 o
  -5   2   7        7.55        6.62      2.10 o
  -4   2   7        5.23        2.17      1.68 o
  -3   2   7      287.32      257.60      4.56 o
  -2   2   7      660.58      633.65      9.02 o
  -1   2   7      665.47      713.23      8.47 o
   0   2   7       44.03       40.86      0.89 o
   1   2   7      324.47      252.61      3.37 o
   2   2   7      206.15      210.20      3.14 o
   3   2   7     1514.16     1480.78     23.44 o
   4   2   7       89.14       89.13      2.71 o
   5   2   7       14.62        9.11      2.84 o
   6   2   7        0.03        0.65      3.43 o
  -6   3   7        3.98        0.00      4.09 o
  -5   3   7        0.53        0.00      2.20 o
  -4   3   7       78.21       95.74      2.79 o
  -3   3   7      929.85      936.29     14.46 o
  -2   3   7      195.30      217.88      3.72 o
  -1   3   7     5845.09     5701.03     62.82 o
   0   3   7      636.00      598.98      7.16 o
   1   3   7     4001.45     3908.61     47.55 o
   2   3   7       64.14       61.72      1.44 o
   3   3   7      864.80      847.94     13.32 o
   4   3   7       39.75       38.31      2.11 o
   5   3   7       10.29       11.50      2.81 o
   6   3   7        1.09        2.87      3.75 o
  -6   4   7        3.05        3.40      4.14 o
  -5   4   7        1.92        4.57      2.28 o
  -4   4   7        1.01        3.69      1.66 o
  -3   4   7      118.97      139.21      4.36 o
  -2   4   7        5.26        5.20      0.96 o
  -1   4   7      760.29      715.32      8.30 o
   0   4   7        4.04        8.79      0.76 o
   1   4   7      916.81      924.82     11.57 o
   2   4   7       17.45       13.34      1.09 o
   3   4   7      101.12       95.46      2.44 o
   4   4   7       18.84       23.35      2.14 o
   5   4   7        1.05        0.00      3.08 o
   6   4   7        2.95        0.00      3.84 o
  -6   5   7        2.41        0.00      4.31 o
  -5   5   7        0.33        0.00      2.96 o
  -4   5   7       93.66      106.79      3.00 o
  -3   5   7       24.98       26.62      1.96 o
  -2   5   7     1116.94     1153.91     16.26 o
  -1   5   7      229.60      202.22      3.46 o
   0   5   7     1239.24     1075.46     12.17 o
   1   5   7      601.52      568.26      7.08 o
   2   5   7      250.90      192.05      3.05 o
   3   5   7      159.27      136.05      2.99 o
   4   5   7      124.24      119.72      3.56 o
   5   5   7        5.23        6.59      3.27 o
   6   5   7        0.38        0.00      5.58 o
  -6   6   7       42.67       49.30      4.18 o
  -5   6   7       19.68       14.48      2.40 o
  -4   6   7       39.59       35.96      2.20 o
  -3   6   7       17.29       17.33      1.77 o
  -2   6   7        4.25        4.06      1.22 o
  -1   6   7       16.89       14.85      1.18 o
   0   6   7       38.20       36.83      1.23 o
   1   6   7      260.58      227.06      3.28 o
   2   6   7     1493.34     1414.85     19.45 o
   3   6   7       38.77       45.96      2.03 o
   4   6   7      185.91      174.15      4.54 o
   5   6   7       36.47       37.35      4.51 o
   6   6   7        7.88        8.96      4.98 o
  -6   7   7        2.07        9.75      4.53 o
  -5   7   7       16.62       12.55      2.15 o
  -4   7   7        4.56        2.69      2.16 o
  -3   7   7       90.04       73.34      3.47 o
  -2   7   7      471.22      472.47      7.24 o
  -1   7   7       86.06       95.97      2.38 o
   0   7   7     1355.68     1382.07     15.84 o
   1   7   7       44.51       48.21      1.43 o
   2   7   7      840.42      866.57     12.10 o
   3   7   7      154.09      132.18      2.93 o
   4   7   7      110.14      113.39      3.70 o
   5   7   7       18.39       18.55      3.34 o
   6   7   7       26.79       23.40      5.18 o
  -6   8   7        6.19        7.30      5.39 o
  -5   8   7        8.32       10.89      2.82 o
  -4   8   7       34.87       28.16      2.12 o
  -3   8   7        6.01        8.10      1.78 o
  -2   8   7       65.91       68.22      2.02 o
  -1   8   7      120.07      134.03      3.33 o
   0   8   7      336.00      302.98      4.06 o
   1   8   7      179.83      179.20      2.99 o
   2   8   7      375.82      368.13      5.79 o
   3   8   7       67.60       65.43      2.20 o
   4   8   7       68.50       77.56      3.86 o
   5   8   7        1.70        0.47      3.40 o
   6   8   7        0.40        0.26      5.16 o
  -6   9   7        0.92        3.36      3.86 o
  -5   9   7        1.38        0.00      3.02 o
  -4   9   7       26.04       24.44      2.34 o
  -3   9   7       12.13       17.47      1.90 o
  -2   9   7     1665.12     1671.81     22.96 o
  -1   9   7       96.79      100.26      2.16 o
   0   9   7     1260.36     1271.71     15.09 o
   1   9   7       54.26       47.08      1.63 o
   2   9   7     1136.00     1094.77     16.41 o
   3   9   7      117.42       98.79      2.75 o
   4   9   7       34.22       51.54      2.82 o
   5   9   7        0.87        0.18      3.57 o
   6   9   7        0.01        0.00      5.25 o
  -6  10   7        0.33        0.00      4.24 o
  -5  10   7       12.24        5.40      3.40 o
  -4  10   7        2.09        1.35      2.42 o
  -3  10   7       29.62       25.90      1.98 o
  -2  10   7       76.26       80.30      3.38 o
  -1  10   7      173.62      194.59      3.62 o
   0  10   7       14.01       17.98      1.27 o
   1  10   7      778.08      812.16     11.37 o
   2  10   7      389.21      402.64      6.96 o
   3  10   7       52.29       63.77      2.47 o
   4  10   7       64.12       59.60      3.74 o
   5  10   7        7.11        8.46      3.41 o
  -6  11   7        3.97        1.01      4.47 o
  -5  11   7        0.18        0.54      3.78 o
  -4  11   7      134.10      120.79      3.83 o
  -3  11   7       67.55       79.63      3.04 o
  -2  11   7      238.85      226.88      4.99 o
  -1  11   7      446.41      443.24      6.56 o
   0  11   7     2162.46     2206.06     27.19 o
   1  11   7      145.03      141.68      3.15 o
   2  11   7       14.96       14.43      2.11 o
   3  11   7        1.24        0.00      2.07 o
   4  11   7       50.05       45.86      3.29 o
   5  11   7        4.52        8.71      3.90 o
  -5  12   7        6.82       10.25      4.25 o
  -4  12   7        8.43       11.07      3.35 o
  -3  12   7      126.59      129.57      4.49 o
  -2  12   7        5.83        6.10      1.83 o
  -1  12   7       19.31       18.20      1.63 o
   0  12   7        1.95        1.49      1.56 o
   1  12   7      193.98      200.67      7.45 o
   2  12   7        3.55        2.47      2.10 o
   3  12   7      163.58      160.54      3.94 o
   4  12   7       47.21       47.85      3.67 o
   5  12   7        1.51        4.76      5.00 o
  -5  13   7        2.72        4.40      4.43 o
  -4  13   7        6.49        5.72      2.97 o
  -3  13   7      105.40      117.42      5.86 o
  -2  13   7      185.34      163.60      4.41 o
  -1  13   7     1109.73     1107.74     16.02 o
   0  13   7       14.67       19.78      3.07 o
   1  13   7      619.11      587.02      9.83 o
   2  13   7      298.15      286.32      7.79 o
   3  13   7       99.50       98.48      3.22 o
   4  13   7        1.26        1.53      3.53 o
   5  13   7        9.15       14.95      5.99 o
  -5  14   7        6.53        1.24      3.77 o
  -4  14   7        1.95        2.83      3.25 o
  -3  14   7        0.64        0.72      2.58 o
  -2  14   7        9.95        9.73      1.95 o
  -1  14   7       17.03       21.05      1.97 o
   0  14   7       21.34       19.26      2.08 o
   1  14   7      145.88      146.57      3.73 o
   2  14   7       10.59       14.46      2.59 o
   3  14   7      142.47      152.25      5.44 o
   4  14   7        5.40       10.71      3.70 o
   5  14   7       15.27       21.53      6.34 o
  -5  15   7        1.33        0.36      4.05 o
  -4  15   7       12.24        7.93      3.47 o
  -3  15   7      104.38       92.44      5.78 o
  -2  15   7       17.11       17.17      2.14 o
  -1  15   7      595.63      611.07      9.85 o
   0  15   7       25.52       23.52      2.36 o
   1  15   7      428.51      399.81      8.50 o
   2  15   7       75.30       83.89      3.63 o
   3  15   7       77.10       78.50      4.54 o
   4  15   7       36.39       31.36      5.77 o
  -4  16   7        1.26        6.57      3.90 o
  -3  16   7        1.67        2.79      3.79 o
  -2  16   7        1.14        0.00      2.52 o
  -1  16   7        0.63        3.79      2.20 o
   0  16   7        0.24        2.47      2.36 o
   1  16   7      105.47      102.42      3.34 o
   2  16   7       36.30       36.64      3.32 o
   3  16   7       67.67       72.80      4.34 o
   4  16   7        0.45        1.56      6.56 o
  -4  17   7        0.03        0.00      4.49 o
  -3  17   7       39.91       32.87      4.32 o
  -2  17   7        4.99        7.30      3.89 o
  -1  17   7      329.13      339.67      6.28 o
   0  17   7        1.02        8.08      4.98 o
   1  17   7      259.47      282.60     10.85 o
   2  17   7       34.66       34.11      4.21 o
   3  17   7       41.64       32.62      4.06 o
   4  17   7        7.19        8.87      8.35 o
  -3  18   7        0.84        2.59      5.40 o
  -2  18   7        6.41        6.96      3.02 o
  -1  18   7        0.62        4.57      3.69 o
   0  18   7        3.64       12.60      4.24 o
   1  18   7       65.43       77.50      5.26 o
   2  18   7       15.34       13.61      3.80 o
   3  18   7       43.13       41.44      4.90 o
  -3  19   7       23.48       20.75      6.02 o
  -2  19   7       17.22       20.28      4.25 o
  -1  19   7       80.78       76.40      4.96 o
   0  19   7       24.50       31.23      6.18 o
   1  19   7      100.63       87.23      4.67 o
   2  19   7       13.74       10.77      5.78 o
   3  19   7       21.19       18.65     12.32 o
  -2  20   7        0.21        4.57      8.48 o
  -1  20   7        3.37        7.81      5.23 o
   0  20   7        6.26        5.65      6.76 o
   1  20   7        6.57       10.30      5.33 o
   2  20   7       18.89       20.34      5.81 o
  -1  21   7       16.85       28.39     13.93 o
   0  21   7       19.11       14.85      4.82 o
   1  21   7       22.60       31.00      6.61 o
  -6   0   8        5.71        5.66      4.94 o
  -4   0   8        4.69        3.68      2.82 o
  -2   0   8      271.30      250.45      5.84 o
   0   0   8     2725.07     2837.48     46.23 o
   2   0   8      241.45      209.03      4.50 o
   4   0   8       75.15       87.06      3.87 o
   6   0   8       22.05       23.89      6.27 o
  -6   1   8        0.17        0.00      2.94 o
  -5   1   8        2.48        1.15      2.20 o
  -4   1   8        2.91        0.00      1.77 o
  -3   1   8      155.08      141.34      3.24 o
  -2   1   8      685.71      613.59      8.71 o
  -1   1   8     2449.69     2577.24     32.82 o
   0   1   8     3272.74     3007.78     33.92 o
   1   1   8      757.50      751.08      8.67 o
   2   1   8     2559.29     2477.51     32.12 o
   3   1   8      635.38      624.10     10.30 o
   4   1   8       95.45       89.49      2.80 o
   5   1   8        1.75        0.00      2.92 o
   6   1   8        2.45        4.34      4.63 o
  -6   2   8        0.07        0.50      3.11 o
  -5   2   8       12.63       14.29      2.29 o
  -4   2   8       25.76       21.86      1.97 o
  -3   2   8       23.74       22.82      1.82 o
  -2   2   8      221.82      215.44      3.68 o
  -1   2   8      311.75      316.04      4.44 o
   0   2   8       37.31       34.44      1.18 o
   1   2   8      110.20       96.76      1.67 o
   2   2   8      549.56      550.20      7.33 o
   3   2   8      290.26      273.80      5.07 o
   4   2   8      231.49      237.84      4.80 o
   5   2   8        7.51        7.79      2.94 o
   6   2   8        5.52        8.89      5.34 o
  -6   3   8        5.65        4.84      3.01 o
  -5   3   8        4.36        2.74      2.24 o
  -4   3   8       10.07        9.67      1.79 o
  -3   3   8      249.04      268.43      4.86 o
  -2   3   8      315.61      293.83      4.71 o
  -1   3   8      633.01      574.54      7.97 o
   0   3   8     3191.38     3275.97     35.49 o
   1   3   8      942.45      890.69     10.58 o
   2   3   8      392.81      394.14      5.42 o
   3   3   8       23.13       27.25      1.89 o
   4   3   8      425.34      419.53      7.51 o
   5   3   8        3.68        7.54      3.33 o
   6   3   8       20.00       25.47      5.49 o
  -6   4   8       14.78       10.95      2.88 o
  -5   4   8       43.47       42.29      2.77 o
  -4   4   8      102.66      101.57      2.77 o
  -3   4   8       96.69       99.56      2.82 o
  -2   4   8      279.27      283.28      4.47 o
  -1   4   8      276.18      270.64      4.03 o
   0   4   8     1079.68     1165.35     13.39 o
   1   4   8       29.24       36.79      1.05 o
   2   4   8       17.38       20.83      1.18 o
   3   4   8      201.95      212.66      4.46 o
   4   4   8        1.41        0.65      2.10 o
   5   4   8        2.81        3.74      3.21 o
   6   4   8        5.36        0.00      5.36 o
  -6   5   8        1.78        0.00      3.55 o
  -5   5   8        1.07        3.06      2.46 o
  -4   5   8       45.36       47.64      2.35 o
  -3   5   8       37.81       45.61      1.98 o
  -2   5   8      137.05      122.44      3.00 o
  -1   5   8      984.16      998.77     13.32 o
   0   5   8      643.69      612.93      7.13 o
   1   5   8      901.24      801.95     10.17 o
   2   5   8      858.00      822.81     10.45 o
   3   5   8      136.54      110.68      2.92 o
   4   5   8      270.46      242.40      5.77 o
   5   5   8       30.92       40.51      3.59 o
   6   5   8        6.18        7.26      5.94 o
  -6   6   8        0.40        2.63      4.97 o
  -5   6   8       72.91       79.03      3.29 o
  -4   6   8       28.92       21.69      2.21 o
  -3   6   8      764.43      752.52     13.37 o
  -2   6   8       44.53       54.08      1.72 o
  -1   6   8      177.89      161.33      2.83 o
   0   6   8       12.33        9.78      0.88 o
   1   6   8      258.39      247.19      3.56 o
   2   6   8       16.37       18.64      1.32 o
   3   6   8      188.48      184.91      3.95 o
   4   6   8        2.13        2.58      2.90 o
   5   6   8       18.72       19.30      3.65 o
   6   6   8        0.18        0.00      5.11 o
  -6   7   8        1.25        0.00      3.31 o
  -5   7   8       14.32       16.32      2.87 o
  -4   7   8        0.22        2.27      2.17 o
  -3   7   8        3.61        7.27      1.86 o
  -2   7   8       90.45       84.54      2.17 o
  -1   7   8     1708.21     1670.95     22.09 o
   0   7   8       12.96       13.69      1.00 o
   1   7   8     1612.98     1544.05     19.28 o
   2   7   8        7.40       11.67      1.45 o
   3   7   8      190.21      208.81      4.18 o
   4   7   8        0.54        2.46      2.61 o
   5   7   8        8.64        7.51      3.46 o
   6   7   8        9.87       11.82      6.19 o
  -6   8   8        5.24        0.00      3.75 o
  -5   8   8       36.98       41.89      3.25 o
  -4   8   8        8.66       13.42      2.41 o
  -3   8   8       82.58       78.99      2.49 o
  -2   8   8        0.50        0.00      1.98 o
  -1   8   8      501.06      535.96      7.76 o
   0   8   8        5.93        6.30      1.08 o
   1   8   8        1.18        1.23      1.27 o
   2   8   8       46.03       44.80      1.76 o
   3   8   8       54.79       49.45      2.17 o
   4   8   8       23.79       26.49      2.59 o
   5   8   8        3.03        7.44      3.55 o
   6   8   8        4.62        4.85      5.46 o
  -6   9   8        3.83        6.26      4.28 o
  -5   9   8        0.27        0.00      3.08 o
  -4   9   8       12.28        7.31      2.18 o
  -3   9   8       84.02       85.25      2.67 o
  -2   9   8        4.91        6.28      1.68 o
  -1   9   8     1795.05     1748.50     24.67 o
   0   9   8      327.28      309.32      4.74 o
   1   9   8     1358.09     1344.86     18.40 o
   2   9   8       54.31       61.56      2.05 o
   3   9   8      248.25      239.80      4.86 o
   4   9   8       25.00       27.85      3.32 o
   5   9   8        4.55        0.00      3.60 o
  -6  10   8        4.79        3.43      4.37 o
  -5  10   8       22.93       25.71      3.85 o
  -4  10   8       70.45       83.11      3.64 o
  -3  10   8      361.39      342.68      6.27 o
  -2  10   8        4.32        4.10      1.68 o
  -1  10   8      758.35      783.58     11.95 o
   0  10   8      205.22      204.53      4.13 o
   1  10   8      309.10      297.17      5.09 o
   2  10   8        6.82        7.70      1.90 o
   3  10   8       17.18       16.05      2.21 o
   4  10   8       38.88       40.97      3.56 o
   5  10   8        3.24        5.87      3.91 o
  -5  11   8        0.20        4.85      4.00 o
  -4  11   8       10.04        8.37      2.78 o
  -3  11   8      186.62      174.52      3.90 o
  -2  11   8        3.23        4.19      1.83 o
  -1  11   8      646.29      644.54     11.32 o
   0  11   8       51.20       49.53      1.89 o
   1  11   8     1630.47     1636.17     24.58 o
   2  11   8       62.06       63.06      2.57 o
   3  11   8      207.59      201.51      4.52 o
   4  11   8       46.49       57.52      4.04 o
   5  11   8       13.86       21.78      5.14 o
  -5  12   8        0.23        0.00      5.78 o
  -4  12   8        2.27        0.00      2.84 o
  -3  12   8       18.30       13.42      2.20 o
  -2  12   8       25.40       29.25      2.35 o
  -1  12   8       38.48       38.46      1.93 o
   0  12   8        4.60        4.71      1.92 o
   1  12   8        1.30        0.00      2.00 o
   2  12   8        0.50        4.27      2.38 o
   3  12   8       18.60       16.64      2.43 o
   4  12   8       12.71       13.39      4.28 o
   5  12   8        0.56        4.24      5.89 o
  -5  13   8        0.05        0.00      4.11 o
  -4  13   8        9.14       11.90      4.37 o
  -3  13   8       17.17       13.69      2.59 o
  -2  13   8       32.59       38.36      2.85 o
  -1  13   8      148.93      130.50      3.07 o
   0  13   8      364.10      341.51      6.06 o
   1  13   8       37.95       49.05      2.50 o
   2  13   8      193.96      183.59      5.09 o
   3  13   8       40.24       45.08      3.12 o
   4  13   8       28.05       34.48      4.39 o
   5  13   8        0.54       12.54      6.35 o
  -5  14   8        6.83        4.20      3.95 o
  -4  14   8        0.84        0.00      5.03 o
  -3  14   8        0.47        6.36      2.72 o
  -2  14   8       24.05       29.32      2.24 o
  -1  14   8       25.29       26.59      2.19 o
   0  14   8      135.24      154.64      3.88 o
   1  14   8       50.77       41.35      2.64 o
   2  14   8       44.20       42.16      2.95 o
   3  14   8        6.53        9.45      3.14 o
   4  14   8        1.37        5.07      4.45 o
  -4  15   8        0.56        2.89      3.67 o
  -3  15   8        0.71        0.00      3.21 o
  -2  15   8      208.67      219.80      9.28 o
  -1  15   8        7.59        7.95      2.78 o
   0  15   8      530.14      502.99     10.28 o
   1  15   8        4.77        7.31      2.42 o
   2  15   8      352.46      350.08      8.17 o
   3  15   8        5.97        5.52      3.67 o
   4  15   8       32.96       33.99      6.95 o
  -4  16   8       22.26       17.83      4.20 o
  -3  16   8        1.25        3.01      3.89 o
  -2  16   8       15.02       17.91      2.80 o
  -1  16   8       26.01       29.21      2.87 o
   0  16   8       68.85       71.14      3.07 o
   1  16   8        1.07        0.00      2.63 o
   2  16   8        0.16        0.00      3.28 o
   3  16   8       16.14       10.07      3.79 o
   4  16   8       16.99       17.00      6.74 o
  -4  17   8        2.11        1.93      4.70 o
  -3  17   8       11.52        5.17      4.41 o
  -2  17   8       16.91       16.85      4.07 o
  -1  17   8       45.71       45.55      6.76 o
   0  17   8      179.64      169.78      6.90 o
   1  17   8       37.49       41.08      3.37 o
   2  17   8      105.65      102.38      5.27 o
   3  17   8        0.55        0.00      4.43 o
  -3  18   8       11.81       14.66      6.34 o
  -2  18   8       62.32       70.96      4.35 o
  -1  18   8        7.99        6.47      5.12 o
   0  18   8       22.78       36.94      4.82 o
   1  18   8        3.62        3.26      4.11 o
   2  18   8        4.63        9.33      4.61 o
   3  18   8       17.72       20.35      4.73 o
  -2  19   8       12.06        5.20      5.41 o
  -1  19   8        2.30        8.42     12.79 o
   0  19   8      110.32      120.58      8.62 o
   1  19   8        0.94        1.09      3.81 o
   2  19   8       48.33       30.66      7.49 o
  -2  20   8        1.63        5.08     17.40 o
  -1  20   8        2.44       11.97     20.37 o
   0  20   8        4.36       10.47      6.94 o
   1  20   8        5.20        3.54      4.90 o
  -5   0   9       38.66       45.54      3.82 o
  -3   0   9       25.47       25.33      4.10 o
  -1   0   9      333.90      323.47      6.77 o
   1   0   9     1291.46     1092.99     17.17 o
   3   0   9      128.49      128.36      4.48 o
   5   0   9        4.96        7.12      4.41 o
  -6   1   9        0.78        0.00      3.18 o
  -5   1   9        0.03        1.27      2.64 o
  -4   1   9       48.36       45.80      2.31 o
  -3   1   9       88.45       74.80      2.22 o
  -2   1   9        0.45        0.00      1.25 o
  -1   1   9     1312.62     1273.57     17.16 o
   0   1   9      144.32      165.07      2.36 o
   1   1   9     1130.33     1094.28     12.06 o
   2   1   9        4.11        5.41      1.06 o
   3   1   9      377.51      374.72      6.70 o
   4   1   9        0.19        1.89      2.11 o
   5   1   9       29.61       30.78      3.29 o
   6   1   9        0.17        0.00      5.39 o
  -6   2   9        2.60        2.02      3.19 o
  -5   2   9       17.75       13.36      2.53 o
  -4   2   9       66.09       64.85      2.32 o
  -3   2   9      959.43      948.54     14.73 o
  -2   2   9        3.71        5.66      1.32 o
  -1   2   9     1322.17     1275.89     17.14 o
   0   2   9     1719.23     1680.58     19.53 o
   1   2   9      929.37      906.10     10.82 o
   2   2   9      261.73      257.38      3.88 o
   3   2   9      316.57      301.84      5.52 o
   4   2   9      134.78      129.09      3.33 o
   5   2   9        0.12        0.00      3.11 o
   6   2   9       10.39        0.71      5.50 o
  -6   3   9        2.02        2.91      3.22 o
  -5   3   9        2.62        0.00      2.45 o
  -4   3   9       10.51        7.41      1.95 o
  -3   3   9       47.36       49.05      1.84 o
  -2   3   9        3.44        1.81      1.25 o
  -1   3   9       78.47       91.21      2.10 o
   0   3   9     1207.23     1209.90     13.96 o
   1   3   9     2080.56     2079.71     24.35 o
   2   3   9      158.41      135.51      2.55 o
   3   3   9      186.34      179.82      4.00 o
   4   3   9       78.96       85.10      2.98 o
   5   3   9       17.83       17.05      3.49 o
   6   3   9        1.00        0.00      5.52 o
  -6   4   9        0.11        0.00      3.28 o
  -5   4   9       21.47       22.90      3.40 o
  -4   4   9       20.22       28.00      2.31 o
  -3   4   9       52.88       43.79      1.85 o
  -2   4   9      477.13      457.73      6.81 o
  -1   4   9      418.23      438.82      6.50 o
   0   4   9       46.89       44.62      1.26 o
   1   4   9      311.00      293.52      3.94 o
   2   4   9      663.26      649.98      8.38 o
   3   4   9       26.17       22.66      1.78 o
   4   4   9        0.04        2.45      2.31 o
   5   4   9        5.12        7.24      3.48 o
   6   4   9        0.02        0.64      5.65 o
  -6   5   9        2.22        0.00      3.15 o
  -5   5   9        2.41        0.00      3.43 o
  -4   5   9       26.19       29.75      2.63 o
  -3   5   9        4.20        3.73      1.79 o
  -2   5   9        3.53        4.06      1.68 o
  -1   5   9      237.05      248.76      4.30 o
   0   5   9      196.58      179.38      2.66 o
   1   5   9      258.66      251.30      3.52 o
   2   5   9      796.17      829.46     10.91 o
   3   5   9       63.17       51.28      2.25 o
   4   5   9      129.35      134.34      4.00 o
   5   5   9        1.73        0.64      3.57 o
   6   5   9        6.48       13.19      6.00 o
  -6   6   9        1.39        0.00      3.20 o
  -5   6   9        5.52        0.00      2.74 o
  -4   6   9       75.29       76.76      2.89 o
  -3   6   9      246.13      233.16      5.66 o
  -2   6   9      744.33      737.85     11.76 o
  -1   6   9      367.11      322.10      5.03 o
   0   6   9     1970.24     1977.57     24.32 o
   1   6   9      354.29      344.59      4.97 o
   2   6   9      412.36      378.11      5.44 o
   3   6   9      210.00      205.61      4.38 o
   4   6   9        4.39        5.13      2.71 o
   5   6   9        3.44        6.41      3.86 o
   6   6   9        5.07        3.70      5.27 o
  -6   7   9        0.07        0.00      4.29 o
  -5   7   9        0.51        0.00      2.84 o
  -4   7   9        9.22       12.69      2.47 o
  -3   7   9       12.69        9.57      2.91 o
  -2   7   9        0.29        1.90      1.64 o
  -1   7   9        0.31        0.00      1.31 o
   0   7   9      833.00      779.23      9.89 o
   1   7   9       74.39       86.49      2.44 o
   2   7   9      653.68      622.59      9.03 o
   3   7   9      171.94      140.87      3.51 o
   4   7   9       63.34       66.16      3.51 o
   5   7   9        4.96        1.89      3.88 o
   6   7   9       30.24       25.86      7.17 o
  -6   8   9        2.63        0.00      3.55 o
  -5   8   9        1.55        2.50      3.37 o
  -4   8   9      109.78      122.09      3.66 o
  -3   8   9       63.17       69.46      2.40 o
  -2   8   9     1046.44     1051.33     16.30 o
  -1   8   9      117.62      129.65      3.26 o
   0   8   9     2185.50     2224.80     31.20 o
   1   8   9       85.60       76.51      2.19 o
   2   8   9      383.11      375.89      5.93 o
   3   8   9        7.94        7.92      2.01 o
   4   8   9        5.41        7.31      2.96 o
   5   8   9       27.67       30.98      3.64 o
  -6   9   9        3.45        0.00      3.96 o
  -5   9   9        0.81        0.00      4.03 o
  -4   9   9       13.82        8.60      2.56 o
  -3   9   9        4.61        0.96      2.05 o
  -2   9   9        2.15        4.78      1.88 o
  -1   9   9       42.54       46.16      2.33 o
   0   9   9      338.47      317.11      5.31 o
   1   9   9        7.45        8.32      1.61 o
   2   9   9      570.73      525.74      8.13 o
   3   9   9       27.05       24.25      2.29 o
   4   9   9       59.04       60.88      3.77 o
   5   9   9        0.91        0.00      3.59 o
  -5  10   9        3.61        2.62      3.87 o
  -4  10   9       14.20       12.14      2.46 o
  -3  10   9       12.33       20.62      2.24 o
  -2  10   9      274.01      266.35      5.06 o
  -1  10   9       27.38       37.28      1.99 o
   0  10   9      740.07      807.57     12.16 o
   1  10   9       37.44       45.56      2.11 o
   2  10   9      571.02      535.89     10.30 o
   3  10   9        0.78        2.10      2.25 o
   4  10   9       49.34       49.51      4.06 o
   5  10   9        0.11        0.00      5.11 o
  -5  11   9        0.06        0.00      3.92 o
  -4  11   9        3.36        1.86      2.86 o
  -3  11   9        8.07        6.38      2.14 o
  -2  11   9        1.22        2.82      2.02 o
  -1  11   9        3.96        3.93      1.81 o
   0  11   9      505.12      505.12      8.30 o
   1  11   9       75.22       67.85      2.56 o
   2  11   9      200.26      218.93      4.95 o
   3  11   9       14.64       18.05      2.49 o
   4  11   9       63.26       71.45      4.40 o
   5  11   9        6.21       12.06      6.16 o
  -5  12   9        6.75        5.08      4.07 o
  -4  12   9        4.79        0.94      3.19 o
  -3  12   9       31.17       41.74      2.75 o
  -2  12   9       49.59       43.55      2.27 o
  -1  12   9        4.73        2.63      1.97 o
   0  12   9      393.92      385.19      7.06 o
   1  12   9       92.21       95.85      3.06 o
   2  12   9      156.16      152.16      4.12 o
   3  12   9        3.53        3.05      2.61 o
   4  12   9        0.36        7.14      4.02 o
   5  12   9        6.10        2.77      6.31 o
  -5  13   9        1.93        1.33      3.79 o
  -4  13   9        0.27        0.00      4.43 o
  -3  13   9        0.25        2.35      2.66 o
  -2  13   9       32.55       29.97      2.70 o
  -1  13   9      190.77      190.94      4.12 o
   0  13   9       25.32       23.77      2.45 o
   1  13   9      356.73      348.89      8.07 o
   2  13   9       21.73       23.32      3.04 o
   3  13   9       33.68       35.78      3.26 o
   4  13   9       15.66       13.27      5.01 o
  -4  14   9        5.22        7.18      4.15 o
  -3  14   9       69.78       80.03      3.60 o
  -2  14   9        9.99        7.12      2.40 o
  -1  14   9      164.57      176.08      4.24 o
   0  14   9        6.30        5.69      3.13 o
   1  14   9      180.53      169.35      4.73 o
   2  14   9        1.83        5.68      3.04 o
   3  14   9        8.35       10.04      3.33 o
   4  14   9       31.17       29.50      8.88 o
  -4  15   9       18.19       13.01      4.22 o
  -3  15   9        4.88        1.37      3.54 o
  -2  15   9       18.32       13.80      2.71 o
  -1  15   9       22.97       14.63      2.50 o
   0  15   9        4.64        1.47      2.54 o
   1  15   9       58.13       51.53      3.04 o
   2  15   9        2.80        7.14      3.26 o
   3  15   9       61.59       55.42      4.81 o
   4  15   9        2.28        0.00      8.21 o
  -4  16   9        1.09        0.00      4.26 o
  -3  16   9       67.48       67.25      5.55 o
  -2  16   9        3.56        0.00      2.77 o
  -1  16   9      125.31      132.50      4.06 o
   0  16   9        0.15        0.00      2.74 o
   1  16   9       93.76       93.40      3.72 o
   2  16   9        8.22        3.54      3.66 o
   3  16   9       23.08       16.20      3.89 o
  -3  17   9        1.22        0.00      4.52 o
  -2  17   9       27.70       26.96      5.01 o
  -1  17   9       15.88       18.64      7.32 o
   0  17   9        4.47        5.72      4.02 o
   1  17   9       92.56       80.06      4.41 o
   2  17   9       29.47       27.52      4.03 o
   3  17   9       19.17       16.42      4.65 o
  -3  18   9       14.80        3.21      5.04 o
  -2  18   9        6.46       11.22      6.00 o
  -1  18   9      108.80      108.50      7.71 o
   0  18   9       28.11       30.75      6.19 o
   1  18   9       60.18       56.41      5.68 o
   2  18   9        2.19        0.00      4.80 o
  -2  19   9        0.82        0.00      7.27 o
  -1  19   9        0.28        5.44      9.97 o
   0  19   9       20.96       21.00      5.41 o
   1  19   9       21.78       24.18      4.82 o
   2  19   9       16.39       19.11      6.16 o
  -1  20   9       22.85       34.66     14.52 o
   0  20   9       11.97       11.33      4.24 o
   1  20   9       18.95        4.29      7.50 o
  -6   0  10        6.98        4.16      4.85 o
  -4   0  10      106.06      122.42      3.96 o
  -2   0  10      669.33      624.99     13.34 o
   0   0  10     1603.56     1496.18     27.74 o
   2   0  10      792.55      758.35     14.99 o
   4   0  10      149.84      140.15      5.24 o
   6   0  10       12.23        5.86      7.88 o
  -6   1  10        7.78        7.18      3.92 o
  -5   1  10        3.92        1.60      2.59 o
  -4   1  10       55.99       48.43      2.41 o
  -3   1  10       43.54       45.74      1.99 o
  -2   1  10      869.36      821.69     11.67 o
  -1   1  10       42.75       38.82      1.40 o
   0   1  10       24.02       21.92      1.26 o
   1   1  10       65.77       52.84      1.38 o
   2   1  10      763.10      733.64     10.07 o
   3   1  10      193.42      187.89      4.05 o
   4   1  10       78.58       82.53      2.90 o
   5   1  10        3.62        8.75      3.17 o
   6   1  10        7.45        0.80      5.80 o
  -6   2  10        0.05        0.00      3.44 o
  -5   2  10        0.53        0.00      3.20 o
  -4   2  10        0.51        0.00      1.96 o
  -3   2  10      145.04      148.07      3.72 o
  -2   2  10      844.51      826.15     11.76 o
  -1   2  10        6.57        6.47      1.22 o
   0   2  10     1809.61     1817.45     23.78 o
   1   2  10       26.78       26.10      1.62 o
   2   2  10     1313.93     1233.12     15.90 o
   3   2  10       50.63       50.39      2.23 o
   4   2  10       14.83       17.01      2.34 o
   5   2  10        1.59       11.12      3.27 o
   6   2  10        6.89        4.53      5.83 o
  -6   3  10        0.79        0.00      3.59 o
  -5   3  10        5.61        7.62      2.70 o
  -4   3  10       56.64       46.09      2.48 o
  -3   3  10        9.97        7.72      1.67 o
  -2   3  10       51.80       46.50      1.72 o
  -1   3  10      235.39      244.95      3.95 o
   0   3  10        7.47       21.33      3.51 o
   1   3  10      124.74      118.60      2.17 o
   2   3  10      100.86       88.07      2.02 o
   3   3  10       42.75       38.66      2.01 o
   4   3  10        0.48        5.41      2.42 o
   5   3  10        0.96        0.00      3.49 o
   6   3  10        0.39        0.00      5.78 o
  -6   4  10        0.01        0.00      3.54 o
  -5   4  10        8.11        7.84      2.58 o
  -4   4  10      148.15      138.59      3.78 o
  -3   4  10       16.09       19.77      1.81 o
  -2   4  10      610.57      564.47      9.23 o
  -1   4  10      160.76      138.43      3.17 o
   0   4  10     1562.80     1500.41     19.67 o
   1   4  10      685.70      636.23      8.46 o
   2   4  10      635.33      645.75      8.93 o
   3   4  10      265.25      236.82      4.77 o
   4   4  10        1.19        3.29      2.44 o
   5   4  10        1.99        0.00      3.58 o
   6   4  10        7.42        0.00      6.84 o
  -6   5  10        0.28        0.00      3.31 o
  -5   5  10        0.12        0.00      2.59 o
  -4   5  10       16.88       18.18      2.42 o
  -3   5  10        8.45        4.95      1.77 o
  -2   5  10        6.80        5.41      1.49 o
  -1   5  10       32.51       32.61      1.53 o
   0   5  10        0.82        2.35      1.23 o
   1   5  10       66.69       67.82      1.76 o
   2   5  10      118.17      118.97      2.45 o
   3   5  10       75.21       83.84      2.58 o
   4   5  10        0.16        2.86      2.54 o
   5   5  10       34.17       35.42      3.94 o
  -6   6  10        0.29        0.00      3.57 o
  -5   6  10        0.57        0.00      2.98 o
  -4   6  10       17.16       20.16      2.75 o
  -3   6  10      147.75      153.49      3.54 o
  -2   6  10       18.11       14.73      1.67 o
  -1   6  10      968.69      964.55     13.45 o
   0   6  10       27.68       23.80      1.53 o
   1   6  10     1037.76     1060.58     14.68 o
   2   6  10        2.43        6.80      2.14 o
   3   6  10      399.83      397.29      7.07 o
   4   6  10       54.84       45.37      4.17 o
   5   6  10       38.78       47.31      4.04 o
  -6   7  10        2.63        0.00      3.67 o
  -5   7  10        1.32        0.00      4.11 o
  -4   7  10        4.47        2.46      2.23 o
  -3   7  10       86.31       84.96      2.64 o
  -2   7  10        6.73        1.72      1.82 o
  -1   7  10      282.30      293.02      5.17 o
   0   7  10        0.77        0.00      1.45 o
   1   7  10        3.18        6.57      1.67 o
   2   7  10      240.65      212.56      3.88 o
   3   7  10       11.50       10.09      2.30 o
   4   7  10        0.68        0.00      3.01 o
   5   7  10        0.94        3.65      4.25 o
  -6   8  10        1.16        0.00      5.72 o
  -5   8  10        1.14        0.00      4.51 o
  -4   8  10        0.07        0.43      2.37 o
  -3   8  10      102.98      111.47      3.08 o
  -2   8  10        0.92        5.31      1.93 o
  -1   8  10      227.21      228.85      4.23 o
   0   8  10       16.25       16.01      1.63 o
   1   8  10     1202.70     1186.75     19.36 o
   2   8  10       39.02       41.23      2.03 o
   3   8  10      175.34      173.91      4.19 o
   4   8  10       10.56       13.74      3.34 o
   5   8  10        2.73        4.66      3.73 o
  -5   9  10        0.88        0.00      3.67 o
  -4   9  10        0.12        0.00      2.51 o
  -3   9  10       44.25       39.59      2.46 o
  -2   9  10      127.58      124.03      4.13 o
  -1   9  10        1.41        2.36      1.72 o
   0   9  10        0.49        0.59      1.66 o
   1   9  10       18.61       23.05      2.18 o
   2   9  10       82.04       73.50      2.49 o
   3   9  10       62.51       66.96      2.75 o
   4   9  10        2.38        3.51      3.67 o
   5   9  10        4.07        2.22      5.20 o
  -5  10  10        6.39       11.67      3.92 o
  -4  10  10       17.43       17.67      2.71 o
  -3  10  10       49.85       52.01      2.56 o
  -2  10  10        6.21       10.24      2.16 o
  -1  10  10      751.35      733.57     13.19 o
   0  10  10      415.89      444.83      7.30 o
   1  10  10      649.71      656.03     10.62 o
   2  10  10       32.92       35.37      2.24 o
   3  10  10      208.99      198.78      4.58 o
   4  10  10        0.03        0.00      3.79 o
   5  10  10        1.73        0.00      6.05 o
  -5  11  10        5.63        1.80      4.19 o
  -4  11  10        6.75        8.23      3.35 o
  -3  11  10        1.12        0.00      2.55 o
  -2  11  10        1.08        2.17      2.02 o
  -1  11  10      238.53      256.34      6.96 o
   0  11  10       60.70       64.87      2.74 o
   1  11  10       69.10       55.71      2.54 o
   2  11  10      135.62      125.69      3.41 o
   3  11  10        0.41        0.56      2.51 o
   4  11  10       16.82       19.89      4.20 o
   5  11  10        3.57        0.00      6.64 o
  -5  12  10        0.33        0.00      3.68 o
  -4  12  10        1.76        5.26      3.65 o
  -3  12  10       37.50       40.03      2.96 o
  -2  12  10      216.99      233.54      7.89 o
  -1  12  10       35.52       40.01      3.41 o
   0  12  10       10.53       14.07      2.35 o
   1  12  10       23.23       26.62      2.74 o
   2  12  10      177.06      177.38      5.87 o
   3  12  10       95.48       98.99      3.81 o
   4  12  10        2.13        6.86      4.40 o
  -4  13  10       17.39       17.66      3.71 o
  -3  13  10        3.46        0.00      2.82 o
  -2  13  10      173.39      187.02      7.49 o
  -1  13  10       31.44       30.63      2.49 o
   0  13  10       86.11       91.72      3.88 o
   1  13  10        0.84        2.39      2.89 o
   2  13  10       59.13       58.22      3.57 o
   3  13  10       22.40       17.28      3.28 o
   4  13  10        1.08        7.16      6.43 o
  -4  14  10       13.43        8.33      4.13 o
  -3  14  10       10.79        3.16      4.35 o
  -2  14  10      105.20      108.84      3.45 o
  -1  14  10       29.93       23.64      3.64 o
   0  14  10      266.76      261.52      6.62 o
   1  14  10      128.19      123.13      4.30 o
   2  14  10      154.46      151.39      9.42 o
   3  14  10        2.76        5.96      3.67 o
   4  14  10       25.53       29.24      9.36 o
  -4  15  10       11.78        5.48      4.71 o
  -3  15  10        0.01        0.00      3.87 o
  -2  15  10       54.06       60.03      3.18 o
  -1  15  10        1.85        1.26      2.95 o
   0  15  10        2.16        0.39      2.57 o
   1  15  10       49.88       57.07      3.48 o
   2  15  10        8.46        7.84      3.70 o
   3  15  10       21.75       21.54      3.94 o
  -3  16  10        3.45        0.00      4.61 o
  -2  16  10       69.43       69.33      4.06 o
  -1  16  10       12.97       12.83     14.54 o
   0  16  10      200.87      218.16      7.55 o
   1  16  10        1.64        0.00      3.44 o
   2  16  10       93.60       87.63      5.05 o
   3  16  10        4.18        5.92      4.63 o
  -3  17  10        3.59        2.68      4.84 o
  -2  17  10       15.82       23.81      4.11 o
  -1  17  10        2.65        3.11      5.79 o
   0  17  10        0.82        6.85      4.95 o
   1  17  10       14.19       11.56      3.59 o
   2  17  10        4.92        9.11      4.68 o
   3  17  10       12.03       13.84      5.69 o
  -2  18  10       35.97       36.77      5.71 o
  -1  18  10        0.76       10.37     15.60 o
   0  18  10      158.76      173.58      8.82 o
   1  18  10       11.07       13.64      3.79 o
   2  18  10       76.13       70.75      6.67 o
  -1  19  10        0.21        1.82     14.11 o
   0  19  10        0.12        2.30      6.93 o
   1  19  10        1.33        0.00      4.71 o
  -5   0  11        0.47        2.07      3.97 o
  -3   0  11        0.37        0.00      3.48 o
  -1   0  11      262.54      257.84      6.36 o
   1   0  11     1317.07     1352.59     32.18 o
   3   0  11      126.76      129.07      4.67 o
   5   0  11       99.50       97.41      5.83 o
  -6   1  11        2.73        1.37      3.66 o
  -5   1  11        1.17        0.21      2.69 o
  -4   1  11       39.17       32.86      2.19 o
  -3   1  11      128.66      125.48      2.97 o
  -2   1  11      180.28      176.83      3.43 o
  -1   1  11      709.91      705.05     11.66 o
   0   1  11       27.14       28.06      1.41 o
   1   1  11      503.70      506.66      9.26 o
   2   1  11      526.35      531.57      7.31 o
   3   1  11        1.27        3.34      1.98 o
   4   1  11        0.07        3.44      2.36 o
   5   1  11        1.59        4.22      3.42 o
  -6   2  11        0.31        0.00      5.29 o
  -5   2  11        1.16        0.00      2.85 o
  -4   2  11       14.51       11.13      2.13 o
  -3   2  11       33.97       39.59      2.55 o
  -2   2  11        0.34        0.90      1.53 o
  -1   2  11      259.17      222.13      5.13 o
   0   2  11      122.18      131.03      2.59 o
   1   2  11      568.60      540.85      9.27 o
   2   2  11       18.28       14.67      1.63 o
   3   2  11      565.61      549.26      9.38 o
   4   2  11        7.41        8.41      2.47 o
   5   2  11        0.51        3.30      3.67 o
  -6   3  11        6.85        1.98      4.15 o
  -5   3  11        1.44        0.00      2.65 o
  -4   3  11       23.05       24.97      2.25 o
  -3   3  11       58.55       57.37      2.17 o
  -2   3  11       92.33       91.26      3.46 o
  -1   3  11     1441.01     1421.11     20.42 o
   0   3  11       46.20       49.05      2.08 o
   1   3  11      235.29      238.92      4.88 o
   2   3  11      119.92      129.80      2.75 o
   3   3  11       58.67       55.83      2.37 o
   4   3  11       45.43       48.86      3.06 o
   5   3  11        4.16        0.00      3.78 o
  -6   4  11        1.19        0.12      3.53 o
  -5   4  11        0.02        0.33      3.00 o
  -4   4  11       15.99       17.48      2.29 o
  -3   4  11       16.59       15.25      1.97 o
  -2   4  11      382.86      408.27      8.89 o
  -1   4  11      381.27      365.03      5.52 o
   0   4  11      138.09      125.99      2.78 o
   1   4  11      248.19      234.92      5.15 o
   2   4  11       49.35       58.67      2.02 o
   3   4  11      283.22      252.26      5.63 o
   4   4  11       48.47       53.28      3.23 o
   5   4  11       13.40       12.92      3.93 o
  -6   5  11        0.85        3.43      3.77 o
  -5   5  11       12.94        6.11      3.00 o
  -4   5  11       37.74       37.29      2.51 o
  -3   5  11       11.44        8.95      2.00 o
  -2   5  11      234.47      236.60      6.76 o
  -1   5  11       42.07       39.32      2.04 o
   0   5  11      521.16      499.78      8.34 o
   1   5  11      114.68      121.56      3.07 o
   2   5  11       74.05       65.32      2.29 o
   3   5  11       41.92       36.86      2.44 o
   4   5  11       40.82       41.14      3.24 o
   5   5  11        0.04        0.38      3.92 o
  -6   6  11        3.14        0.00      4.04 o
  -5   6  11        2.79        0.07      3.16 o
  -4   6  11       28.56       26.35      2.71 o
  -3   6  11       32.41       26.04      2.25 o
  -2   6  11       27.80       23.76      1.99 o
  -1   6  11       38.42       41.49      1.84 o
   0   6  11      214.77      219.64      4.85 o
   1   6  11      220.54      221.22      6.37 o
   2   6  11      757.54      727.50     13.30 o
   3   6  11       66.28       71.52      2.78 o
   4   6  11       43.80       41.22      3.44 o
   5   6  11        7.18        9.97      4.02 o
  -5   7  11        0.24        0.00      4.20 o
  -4   7  11        0.73        0.08      2.38 o
  -3   7  11        0.21        0.00      2.20 o
  -2   7  11       59.75       59.98      2.84 o
  -1   7  11       14.70       10.82      1.69 o
   0   7  11       33.59       32.90      2.15 o
   1   7  11        2.88        0.00      1.91 o
   2   7  11       78.44       78.83      3.22 o
   3   7  11       10.95        7.26      2.40 o
   4   7  11        0.04        2.03      3.48 o
   5   7  11        8.34       14.64      5.20 o
  -5   8  11        5.51        0.76      4.07 o
  -4   8  11        0.04        0.00      2.51 o
  -3   8  11       10.55       11.66      2.33 o
  -2   8  11      181.25      187.34      5.49 o
  -1   8  11       17.44       19.32      1.87 o
   0   8  11      484.52      483.61      7.64 o
   1   8  11       24.85       30.16      2.21 o
   2   8  11      268.75      260.09      5.24 o
   3   8  11       24.54       24.07      2.87 o
   4   8  11       58.06       60.87      4.28 o
   5   8  11        2.95        0.00      5.26 o
  -5   9  11        0.36        0.00      3.89 o
  -4   9  11       17.82       12.08      3.01 o
  -3   9  11        0.34        0.00      2.44 o
  -2   9  11      655.34      676.96     15.86 o
  -1   9  11       12.86       14.22      1.95 o
   0   9  11      449.20      477.77      8.25 o
   1   9  11       30.73       31.33      2.67 o
   2   9  11       96.62       91.38      3.05 o
   3   9  11        0.11        1.29      2.68 o
   4   9  11        2.44        1.23      3.72 o
   5   9  11        1.97        4.88      6.16 o
  -5  10  11       13.20        3.80      4.06 o
  -4  10  11        0.52        0.63      3.11 o
  -3  10  11       18.58       26.07      2.67 o
  -2  10  11       46.76       45.07      3.11 o
  -1  10  11        1.94        1.69      2.22 o
   0  10  11      168.40      186.73      4.56 o
   1  10  11      135.08      150.90      4.29 o
   2  10  11      181.81      199.46      6.33 o
   3  10  11       77.01       84.16      3.47 o
   4  10  11       11.57       10.79      4.04 o
   5  10  11        9.94        2.70      8.89 o
  -5  11  11        0.23        0.00      4.88 o
  -4  11  11       65.90       61.88      3.97 o
  -3  11  11        2.01        4.57      2.68 o
  -2  11  11       65.36       63.59      3.04 o
  -1  11  11      142.67      150.93      4.55 o
   0  11  11      340.09      338.32      8.43 o
   1  11  11       53.78       55.66      3.02 o
   2  11  11        2.88        1.86      2.55 o
   3  11  11        0.07        3.01      2.99 o
   4  11  11        1.58        1.70      4.44 o
  -4  12  11        5.15        9.09      4.00 o
  -3  12  11        1.30        0.00      2.89 o
  -2  12  11       17.40       11.98      2.97 o
  -1  12  11      147.17      148.34      3.98 o
   0  12  11      196.18      191.47      5.79 o
   1  12  11       19.04       21.91      3.13 o
   2  12  11       63.92       66.81      3.93 o
   3  12  11       72.23       70.79      3.93 o
   4  12  11       12.22       14.65      5.14 o
  -4  13  11        0.15        0.00      3.77 o
  -3  13  11       21.12       24.44      3.67 o
  -2  13  11       45.02       40.89      2.92 o
  -1  13  11       45.91       50.91      2.95 o
   0  13  11        0.98        3.04      2.52 o
   1  13  11       42.26       51.43      3.36 o
   2  13  11       32.13       29.71      3.69 o
   3  13  11        1.22        1.79      4.17 o
   4  13  11        2.33       10.75      6.76 o
  -4  14  11        0.64        0.00      3.86 o
  -3  14  11        7.27        2.88      4.06 o
  -2  14  11       16.10       14.27      2.74 o
  -1  14  11        2.85        3.07      2.75 o
   0  14  11        0.90        5.91      3.46 o
   1  14  11       95.58       91.98      3.97 o
   2  14  11        9.69        3.08      4.17 o
   3  14  11       16.98       10.46      4.01 o
  -3  15  11       21.39       23.21      4.37 o
  -2  15  11        1.10        5.26      3.66 o
  -1  15  11      177.52      183.31      8.85 o
   0  15  11        9.51        6.01      3.58 o
   1  15  11       81.61       74.19      4.22 o
   2  15  11       13.38       16.44      5.24 o
   3  15  11        1.40        0.00      4.37 o
  -3  16  11        9.09       13.01      4.97 o
  -2  16  11        1.17        1.16      9.79 o
  -1  16  11       58.74       49.09      4.75 o
   0  16  11        0.37        3.69      4.70 o
   1  16  11       91.38       89.21      7.27 o
   2  16  11        1.18        0.00      5.18 o
   3  16  11       92.15       84.36      8.33 o
  -2  17  11        8.33        8.35      4.93 o
  -1  17  11       52.34       64.39      6.95 o
   0  17  11        0.74        6.65      5.23 o
   1  17  11       13.21       16.68      3.77 o
   2  17  11       17.86       17.52      7.19 o
  -2  18  11        0.37        5.05      5.27 o
  -1  18  11       26.67       27.21      5.04 o
   0  18  11        2.13        3.64      4.06 o
   1  18  11       80.61       83.53      7.42 o
  -6   0  12        0.02        8.15      5.95 o
  -4   0  12        4.11        7.08      3.08 o
  -2   0  12      242.67      227.55      6.19 o
   0   0  12       89.48       84.79      5.62 o
   2   0  12      733.60      765.75     19.07 o
   4   0  12       12.42       15.44      4.30 o
  -6   1  12        2.04        5.14      3.99 o
  -5   1  12        3.92        0.00      2.80 o
  -4   1  12        0.48        0.00      2.15 o
  -3   1  12        2.47        1.08      1.91 o
  -2   1  12      332.68      321.35      5.34 o
  -1   1  12      134.85      150.71      3.07 o
   0   1  12     1059.21     1048.51     14.56 o
   1   1  12       58.58       61.31      2.72 o
   2   1  12      317.92      330.18     12.35 o
   3   1  12        3.51        1.50      1.92 o
   4   1  12       16.29       12.36      3.07 o
   5   1  12        0.01        2.23      3.58 o
  -6   2  12        0.41        0.00      4.06 o
  -5   2  12       10.00        4.01      3.16 o
  -4   2  12       38.98       28.78      2.37 o
  -3   2  12       11.92        9.30      1.97 o
  -2   2  12       10.29        7.61      1.71 o
  -1   2  12        5.88        5.60      1.59 o
   0   2  12       45.54       45.12      1.97 o
   1   2  12       42.48       48.17      2.73 o
   2   2  12        4.81        2.12      2.34 o
   3   2  12       10.09        7.20      2.23 o
   4   2  12       91.75       83.71      4.05 o
   5   2  12        1.61        1.50      3.87 o
  -6   3  12        0.46        0.00      7.59 o
  -5   3  12       16.88       12.54      3.40 o
  -4   3  12       45.55       44.78      2.89 o
  -3   3  12       40.74       46.23      2.23 o
  -2   3  12       61.70       64.67      2.24 o
  -1   3  12      448.48      426.57      9.55 o
   0   3  12      547.41      543.47      8.56 o
   1   3  12      717.74      744.11     21.90 o
   2   3  12       98.11       99.11      3.62 o
   3   3  12      125.32      121.96      3.33 o
   4   3  12       25.99       22.19      3.49 o
   5   3  12        4.61        1.93      4.03 o
  -5   4  12        1.28        0.00      3.31 o
  -4   4  12        0.44        0.00      2.47 o
  -3   4  12       29.50       27.75      2.39 o
  -2   4  12       35.18       34.52      1.99 o
  -1   4  12        7.61        6.73      1.61 o
   0   4  12        0.44        0.00      1.67 o
   1   4  12       60.27       66.59      2.85 o
   2   4  12        5.67        5.03      2.83 o
   3   4  12       75.86       79.84      2.99 o
   4   4  12        3.33        2.42      3.24 o
   5   4  12        7.93        0.12      4.35 o
  -5   5  12        0.05        0.00      3.34 o
  -4   5  12       10.24        7.83      2.69 o
  -3   5  12       48.49       57.80      2.53 o
  -2   5  12       29.98       25.62      2.05 o
  -1   5  12      198.87      213.86      4.89 o
   0   5  12       44.14       51.30      2.16 o
   1   5  12      154.27      142.17      6.22 o
   2   5  12       73.54       80.16      2.98 o
   3   5  12        2.24        2.77      2.38 o
   4   5  12        9.65        9.43      3.31 o
   5   5  12        0.27        0.00      6.10 o
  -5   6  12        3.10        2.87      3.72 o
  -4   6  12        3.32        0.00      2.60 o
  -3   6  12       24.81       20.31      2.39 o
  -2   6  12       25.10       26.38      2.19 o
  -1   6  12       30.13       32.72      1.90 o
   0   6  12       10.08        9.19      2.08 o
   1   6  12       18.76       16.84      2.45 o
   2   6  12        1.26        0.00      2.22 o
   3   6  12      168.07      161.90      4.26 o
   4   6  12       22.44       25.74      3.78 o
   5   6  12       15.49       17.85      5.15 o
  -5   7  12       10.78       10.31      4.33 o
  -4   7  12        0.27        0.00      2.64 o
  -3   7  12       66.30       67.95      2.84 o
  -2   7  12       28.12       17.16      2.28 o
  -1   7  12      799.79      803.23     11.96 o
   0   7  12       20.45       16.96      2.16 o
   1   7  12      874.84      927.05     24.86 o
   2   7  12       93.97       87.93      3.08 o
   3   7  12       33.73       40.98      2.85 o
   4   7  12       17.50       17.09      3.69 o
   5   7  12       10.78       12.23      6.24 o
  -5   8  12        8.38        8.85      4.40 o
  -4   8  12       11.55        9.85      2.98 o
  -3   8  12       22.27       21.55      2.73 o
  -2   8  12       12.46       11.76      2.30 o
  -1   8  12        0.95        8.25      2.81 o
   0   8  12        0.04        1.80      2.16 o
   1   8  12      348.57      371.70      8.52 o
   2   8  12        1.59        0.00      2.49 o
   3   8  12       78.35       82.51      3.77 o
   4   8  12       12.96       14.49      4.61 o
   5   8  12       50.54       44.34      6.78 o
  -5   9  12        1.40        1.96      3.59 o
  -4   9  12        1.45        0.00      3.08 o
  -3   9  12       54.61       56.59      2.99 o
  -2   9  12        0.79        3.55      2.36 o
  -1   9  12      397.22      392.48      8.47 o
   0   9  12       23.58       23.58      2.73 o
   1   9  12      358.95      354.24      8.17 o
   2   9  12       48.75       42.74      2.84 o
   3   9  12       19.62       16.20      3.26 o
   4   9  12        0.28        3.19      3.98 o
  -5  10  12        1.68        3.75      3.81 o
  -4  10  12        4.43        3.41      3.44 o
  -3  10  12       33.02       34.46      2.94 o
  -2  10  12        8.41       12.71      2.67 o
  -1  10  12       13.49       17.65      2.51 o
   0  10  12        9.59        9.65      3.02 o
   1  10  12       19.95       23.02      2.90 o
   2  10  12        0.48        2.21      2.51 o
   3  10  12       26.24       32.08      3.55 o
   4  10  12        2.66        0.75      4.43 o
  -4  11  12        1.32        4.74      3.62 o
  -3  11  12       13.48       13.46      2.88 o
  -2  11  12        0.72        6.65      2.92 o
  -1  11  12      442.57      459.62     11.34 o
   0  11  12        4.74        9.92      2.48 o
   1  11  12      276.26      282.70      9.24 o
   2  11  12        0.73        0.00      2.66 o
   3  11  12       53.17       45.07      4.53 o
   4  11  12        0.15        0.00      5.30 o
  -4  12  12        0.19        1.25      3.93 o
  -3  12  12        2.52        8.61      3.61 o
  -2  12  12       40.21       42.67      3.37 o
  -1  12  12       13.64       17.58      2.74 o
   0  12  12       17.81       22.75      3.16 o
   1  12  12       13.34       10.25      3.14 o
   2  12  12       48.23       43.94      3.86 o
   3  12  12       25.27       41.09      5.18 o
   4  12  12       29.57       29.10      7.77 o
  -4  13  12        2.63        5.99      5.04 o
  -3  13  12        7.88        5.71      4.14 o
  -2  13  12       32.77       35.34      4.42 o
  -1  13  12       26.51       23.71      3.05 o
   0  13  12      217.18      225.74      5.71 o
   1  13  12       51.58       56.44      3.84 o
   2  13  12       12.73        7.47      4.76 o
   3  13  12       37.68       44.49      9.17 o
  -3  14  12        6.36       10.51      4.45 o
  -2  14  12        1.83        2.41      4.19 o
  -1  14  12        1.22        0.00      4.13 o
   0  14  12        0.28        4.16      3.65 o
   1  14  12       12.87       11.17      4.07 o
   2  14  12        6.28       11.36      5.07 o
   3  14  12        6.89        3.30      5.61 o
  -3  15  12        1.48        0.00      7.15 o
  -2  15  12       36.92       38.08      4.62 o
  -1  15  12        1.00        0.00      4.32 o
   0  15  12       58.19       59.76      4.30 o
   1  15  12        1.36        0.00      3.78 o
   2  15  12       49.90       46.02      5.62 o
   3  15  12        0.98        0.00      5.61 o
  -3  16  12        0.51        0.00     13.93 o
  -2  16  12        0.08        0.00      4.70 o
  -1  16  12        0.03       15.01      4.43 o
   0  16  12        6.90        2.07      3.93 o
   1  16  12        6.19        4.76      6.24 o
   2  16  12       10.43        6.24      5.98 o
  -2  17  12       23.32       18.66      5.03 o
  -1  17  12       15.01       16.03      4.77 o
   0  17  12       77.25       74.53      5.69 o
   1  17  12        9.14       16.70      6.03 o
  -1  18  12        0.62        0.08      7.43 o
   0  18  12        0.30        0.00      4.92 o
  -5   0  13       12.63       10.54      4.39 o
  -3   0  13      124.14      112.53      5.29 o
  -1   0  13      115.77      124.82      4.16 o
   1   0  13       10.40       13.29      4.87 o
   3   0  13       20.26       19.86      8.32 o
   5   0  13       48.75       40.71      7.80 o
  -5   1  13        0.74        0.00      3.76 o
  -4   1  13        0.22        0.00      2.37 o
  -3   1  13        8.11        7.70      1.98 o
  -2   1  13        0.79        0.24      1.87 o
  -1   1  13      476.94      493.51      9.95 o
   0   1  13        5.36       10.75      2.55 o
   1   1  13     1036.37     1085.16     27.51 o
   2   1  13      161.43      157.30      5.00 o
   3   1  13      168.13      173.21      6.76 o
   4   1  13       12.55       16.00      3.46 o
   5   1  13        6.00        1.72      5.32 o
  -5   2  13        0.45        0.00      3.21 o
  -4   2  13        8.05        4.35      2.46 o
  -3   2  13      127.01      118.40      3.88 o
  -2   2  13        0.76        0.00      1.86 o
  -1   2  13       74.03       67.81      2.23 o
   0   2  13        2.04        4.20      1.94 o
   1   2  13       78.74       85.36      4.00 o
   2   2  13       32.98       26.00      4.05 o
   3   2  13        3.72        0.00      3.39 o
   4   2  13        7.83        4.86      3.48 o
   5   2  13        2.47        0.00      5.63 o
  -5   3  13        0.39        0.00      3.17 o
  -4   3  13       12.78       11.08      2.50 o
  -3   3  13       20.84       22.26      2.24 o
  -2   3  13        1.25        0.00      1.88 o
  -1   3  13       31.36       35.72      2.85 o
   0   3  13       78.91       83.30      2.67 o
   1   3  13      214.45      230.79      6.19 o
   2   3  13        3.32        3.23      3.02 o
   3   3  13        4.27        2.39      4.00 o
   4   3  13        5.78        1.25      3.35 o
   5   3  13        1.25        0.00      5.62 o
  -5   4  13       13.19       11.22      3.26 o
  -4   4  13        0.55        0.00      2.80 o
  -3   4  13       15.48       13.53      2.48 o
  -2   4  13       23.58       26.37      2.21 o
  -1   4  13       59.17       62.91      2.25 o
   0   4  13        2.67        5.84      2.06 o
   1   4  13        0.40        0.00      2.63 o
   2   4  13       12.84       16.02      3.14 o
   3   4  13       52.24       65.30      3.89 o
   4   4  13       15.28       15.50      3.82 o
   5   4  13        5.77        7.60      5.27 o
  -5   5  13       16.58       15.65      4.01 o
  -4   5  13        0.58        0.00      2.91 o
  -3   5  13       19.18       18.05      2.53 o
  -2   5  13       83.54       87.46      3.97 o
  -1   5  13      246.26      248.27      4.70 o
   0   5  13      354.18      366.20      8.62 o
   1   5  13       19.34       17.14      2.81 o
   2   5  13      408.20      436.52     16.24 o
   3   5  13       20.24       27.63      3.46 o
   4   5  13       91.54       87.60      4.71 o
   5   5  13        0.97        0.00      5.26 o
  -5   6  13        0.03        0.00      3.30 o
  -4   6  13       21.29       22.87      3.13 o
  -3   6  13       11.71       12.13      2.59 o
  -2   6  13       60.61       58.14      2.61 o
  -1   6  13        5.27        3.41      2.17 o
   0   6  13      111.91      125.31      3.37 o
   1   6  13       82.13       85.92      3.80 o
   2   6  13       23.41       20.89      3.31 o
   3   6  13       79.03       83.05      5.67 o
   4   6  13        0.26        0.00      3.79 o
  -5   7  13        0.00        0.44      3.63 o
  -4   7  13        9.61       12.36      3.39 o
  -3   7  13        2.13        3.30      2.69 o
  -2   7  13       18.00       25.15      2.49 o
  -1   7  13        0.27        1.49      2.24 o
   0   7  13      429.42      458.72     12.27 o
   1   7  13        0.23        2.07      2.71 o
   2   7  13      205.23      198.42      6.60 o
   3   7  13        6.84        5.18      3.80 o
   4   7  13        9.32        6.77      4.17 o
  -5   8  13        0.51        0.98      3.79 o
  -4   8  13       16.81       16.80      4.17 o
  -3   8  13       26.39       34.35      2.97 o
  -2   8  13       80.40       80.79      4.01 o
  -1   8  13        1.70        1.40      2.37 o
   0   8  13      243.18      255.88      5.99 o
   1   8  13       17.21       24.99      2.91 o
   2   8  13        0.03        0.53      2.86 o
   3   8  13        0.63        0.00      3.73 o
   4   8  13        5.56        6.24      4.62 o
  -4   9  13        2.55        0.00      3.49 o
  -3   9  13        4.13        4.22      2.88 o
  -2   9  13       81.64       79.92      3.39 o
  -1   9  13        0.15        0.00      2.53 o
   0   9  13      204.17      204.18      5.72 o
   1   9  13       37.39       27.26      3.03 o
   2   9  13      211.84      198.16      6.20 o
   3   9  13       16.77       16.53      4.12 o
   4   9  13       33.10       31.89      6.45 o
  -4  10  13        1.86        2.40      3.66 o
  -3  10  13        2.24        0.00      3.30 o
  -2  10  13       49.06       54.80      3.29 o
  -1  10  13       23.09       23.36      3.25 o
   0  10  13        1.04        6.91      2.69 o
   1  10  13       17.19       11.80      3.11 o
   2  10  13       10.35       10.89      3.85 o
   3  10  13       11.26        9.94      4.39 o
   4  10  13        6.87        0.00      7.48 o
  -4  11  13        5.82        6.47      3.77 o
  -3  11  13        9.22       12.74      3.64 o
  -2  11  13       10.81       17.57      3.38 o
  -1  11  13       55.21       61.65      3.13 o
   0  11  13      182.64      179.19      4.99 o
   1  11  13       98.76       97.06      4.06 o
   2  11  13       87.96      100.67      6.32 o
   3  11  13       38.51       32.65      5.93 o
   4  11  13        0.57        0.00     11.44 o
  -4  12  13        0.06        0.00      4.07 o
  -3  12  13       51.55       62.09      4.57 o
  -2  12  13        1.91        6.30      4.43 o
  -1  12  13        9.75        7.93      3.27 o
   0  12  13        0.38        1.31      4.96 o
   1  12  13        0.89        0.79      3.31 o
   2  12  13       20.05        8.66      4.86 o
   3  12  13        1.81        1.57      5.52 o
  -3  13  13        2.96        0.00      4.36 o
  -2  13  13       65.50       60.95      5.55 o
  -1  13  13        4.06        3.82      4.05 o
   0  13  13       42.80       40.66      4.53 o
   1  13  13      150.77      155.06     17.23 o
   2  13  13       47.06       45.79      5.31 o
   3  13  13        1.25        2.83      5.03 o
  -3  14  13       13.26       14.10      5.13 o
  -2  14  13        0.77        0.00      5.08 o
  -1  14  13       15.22        7.36      4.34 o
   0  14  13       22.70       29.10      4.52 o
   1  14  13        1.25        2.79      3.89 o
   2  14  13        1.50        0.00      4.87 o
   3  14  13        0.78        0.00      9.44 o
  -2  15  13        2.69        1.73      4.55 o
  -1  15  13       62.17       59.04      5.06 o
   0  15  13        1.32        0.00      4.47 o
   1  15  13       48.34       53.27      6.34 o
   2  15  13        1.50        6.86      5.08 o
  -2  16  13        0.06        8.89      5.02 o
  -1  16  13       21.97       28.25      5.15 o
   0  16  13        0.58        1.09      4.90 o
   1  16  13        5.54        4.69      3.99 o
  -1  17  13       21.02       21.69      5.76 o
   0  17  13        4.70       11.94      5.00 o
  -4   0  14       16.65       11.83      5.09 o
  -2   0  14      126.21      116.89      4.44 o
   0   0  14     1036.14     1121.05     25.23 o
   2   0  14       53.16       57.32      6.69 o
   4   0  14       68.76       62.48     15.54 o
  -5   1  14        0.13        0.00      3.91 o
  -4   1  14        3.26        0.00      2.89 o
  -3   1  14       17.35       12.31      2.13 o
  -2   1  14        5.80        6.40      2.06 o
  -1   1  14        6.68        7.65      2.06 o
   0   1  14       48.04       52.51      2.56 o
   1   1  14      368.51      370.26     10.36 o
   2   1  14      232.71      241.52      7.91 o
   3   1  14       29.75       34.22      3.59 o
   4   1  14       40.27       32.69      7.04 o
  -5   2  14        4.68        0.00      3.41 o
  -4   2  14        3.25        5.44      2.95 o
  -3   2  14        6.49        7.02      2.18 o
  -2   2  14      225.82      215.34      5.12 o
  -1   2  14       15.76       11.57      1.98 o
   0   2  14       58.33       66.45      2.75 o
   1   2  14       14.65       14.66      3.09 o
   2   2  14       88.30       75.81      4.40 o
   3   2  14       11.49       10.06      4.07 o
   4   2  14        5.91        7.35      5.73 o
  -5   3  14        0.01        0.00      3.42 o
  -4   3  14        0.46        0.00      2.94 o
  -3   3  14        4.26        2.79      2.30 o
  -2   3  14        0.38        1.23      2.07 o
  -1   3  14        2.83        4.19      1.95 o
   0   3  14      116.99      109.36      3.30 o
   1   3  14      215.56      211.52      6.04 o
   2   3  14      118.06      117.26      5.92 o
   3   3  14       33.98       33.46      4.70 o
   4   3  14        2.12        0.00      5.58 o
  -5   4  14        5.90        6.23      3.65 o
  -4   4  14        8.74        2.30      3.32 o
  -3   4  14       38.36       33.15      2.53 o
  -2   4  14      126.80      112.31      3.11 o
  -1   4  14       15.10       13.67      2.37 o
   0   4  14      212.56      211.03      4.93 o
   1   4  14       56.69       65.43      3.62 o
   2   4  14      220.30      224.48      9.39 o
   3   4  14       48.52       39.51      4.93 o
   4   4  14        3.94        0.00      6.82 o
  -5   5  14        0.04        0.00      3.55 o
  -4   5  14        5.96        2.80      3.62 o
  -3   5  14        6.85        5.17      2.71 o
  -2   5  14       10.51        6.03      2.46 o
  -1   5  14       11.89       14.66      2.20 o
   0   5  14        9.55       10.61      2.50 o
   1   5  14       70.38       70.85      3.66 o
   2   5  14       15.29       14.25      3.77 o
   3   5  14       10.50       10.85      4.60 o
   4   5  14        4.07        0.00      6.44 o
  -5   6  14        2.92        0.00      3.60 o
  -4   6  14        3.70        6.20      3.42 o
  -3   6  14       18.17       17.55      3.31 o
  -2   6  14        7.16        3.99      2.62 o
  -1   6  14      143.80      153.30      3.73 o
   0   6  14       11.10        8.20      2.57 o
   1   6  14       85.24       87.42      4.89 o
   2   6  14        0.76        0.00      3.73 o
   3   6  14       39.32       38.46      4.84 o
   4   6  14        0.36        0.00      6.80 o
  -4   7  14        1.96        0.29      3.59 o
  -3   7  14        3.31        4.75      2.87 o
  -2   7  14        1.33        0.00      2.64 o
  -1   7  14        4.59        6.34      2.53 o
   0   7  14        6.39        4.27      3.16 o
   1   7  14      125.96      123.82      4.49 o
   2   7  14        0.76        0.00      3.78 o
   3   7  14       21.56       13.04      4.94 o
   4   7  14        0.04        0.00      5.87 o
  -4   8  14        0.53        0.00      3.69 o
  -3   8  14       77.56       80.28      4.22 o
  -2   8  14       13.99       16.42      2.95 o
  -1   8  14       68.64       75.05      3.07 o
   0   8  14        0.51        4.23      2.71 o
   1   8  14      101.32      109.44      4.53 o
   2   8  14       11.80       12.07      4.55 o
   3   8  14       10.24        6.27      5.00 o
   4   8  14       28.95       17.10     13.53 o
  -4   9  14        2.54        1.09      3.78 o
  -3   9  14        8.76        2.23      4.24 o
  -2   9  14       10.06        8.50      3.26 o
  -1   9  14       10.01       11.05      2.93 o
   0   9  14        8.34        5.40      2.87 o
   1   9  14       92.06       94.11      3.96 o
   2   9  14        5.59        3.27      3.54 o
   3   9  14       45.07       42.32      6.16 o
   4   9  14        0.49        0.00      7.61 o
  -4  10  14        5.75        0.00      3.94 o
  -3  10  14        7.44        5.04      3.60 o
  -2  10  14        9.39       14.73      4.14 o
  -1  10  14      106.09      105.24      3.93 o
   0  10  14       30.11       38.45      3.28 o
   1  10  14       40.44       38.83      3.54 o
   2  10  14       21.01       15.61      3.63 o
   3  10  14        9.01       29.37      6.26 o
  -4  11  14        0.03        0.00      4.13 o
  -3  11  14        1.87        3.61      4.13 o
  -2  11  14        1.19        0.00      4.10 o
  -1  11  14        1.23        0.00      3.89 o
   0  11  14       19.59       19.37      3.26 o
   1  11  14       36.27       33.66      3.55 o
   2  11  14       33.65       32.30      5.10 o
   3  11  14       15.55        2.99      6.34 o
  -3  12  14       13.84       10.77      4.65 o
  -2  12  14       40.81       43.40      5.51 o
  -1  12  14       42.41       43.83      4.42 o
   0  12  14       12.43       16.92      4.34 o
   1  12  14       16.77       18.22      3.96 o
   2  12  14       24.20       22.71      5.77 o
   3  12  14        0.24        0.00      8.57 o
  -3  13  14        0.04        4.11      4.67 o
  -2  13  14        0.06        2.72      5.25 o
  -1  13  14       18.64       26.66      4.39 o
   0  13  14        0.61        4.43      4.44 o
   1  13  14        4.39        4.32      4.01 o
   2  13  14       23.89       23.49      6.17 o
  -2  14  14       16.23        8.06      4.66 o
  -1  14  14        0.25        1.52      4.49 o
   0  14  14       45.83       55.52      5.17 o
   1  14  14       18.49       15.93      4.17 o
   2  14  14        1.12        0.00      5.77 o
  -2  15  14        7.04       10.49      6.08 o
  -1  15  14        0.18        0.00      4.60 o
   0  15  14        4.54        0.53      6.80 o
   1  15  14        0.40        1.70      4.24 o
   0  16  14       20.85       25.60      5.36 o
  -5   0  15        0.36        0.00      5.12 o
  -3   0  15       75.27       79.13      4.23 o
  -1   0  15      112.26      128.22      6.33 o
   1   0  15      224.44      254.30     12.05 o
   3   0  15       39.33       43.08      9.38 o
  -5   1  15        0.83        0.00      3.58 o
  -4   1  15        0.02        0.00      3.09 o
  -3   1  15        5.37        2.40      2.48 o
  -2   1  15       21.42       16.92      2.49 o
  -1   1  15       33.53       34.73      2.65 o
   0   1  15       24.05       30.70      2.89 o
   1   1  15        9.01        9.52      3.94 o
   2   1  15        4.64        8.68      3.97 o
   3   1  15       19.17       26.21      4.48 o
   4   1  15        0.28        1.57      6.18 o
  -5   2  15        1.69        0.00      3.66 o
  -4   2  15        6.63        3.57      3.14 o
  -3   2  15        5.78        4.30      2.63 o
  -2   2  15        0.76        1.65      2.43 o
  -1   2  15      179.99      176.22      6.68 o
   0   2  15        2.15        0.00      2.72 o
   1   2  15      192.13      214.01      7.34 o
   2   2  15        4.16        7.60      4.03 o
   3   2  15       73.35       64.08      7.19 o
   4   2  15        0.51        0.00      6.07 o
  -4   3  15        0.73        0.93      3.15 o
  -3   3  15        0.94        0.00      2.76 o
  -2   3  15       22.04       17.83      3.10 o
  -1   3  15       32.55       32.26      3.14 o
   0   3  15       31.47       25.10      3.18 o
   1   3  15       12.41        7.74      3.66 o
   2   3  15        3.63        5.93      4.01 o
   3   3  15        0.94        0.00      5.29 o
   4   3  15        1.54        3.81      8.63 o
  -4   4  15        0.22        0.00      3.49 o
  -3   4  15        0.22        4.28      3.25 o
  -2   4  15      137.35      139.71      4.85 o
  -1   4  15       77.61       76.23      3.24 o
   0   4  15      115.48      112.90      3.83 o
   1   4  15       20.83       18.10      3.37 o
   2   4  15       39.81       48.08      4.36 o
   3   4  15       28.89       22.32      5.60 o
   4   4  15       15.30       10.56     11.07 o
  -4   5  15        6.12        9.30      3.64 o
  -3   5  15        3.92        0.44      3.26 o
  -2   5  15        0.83        0.00      2.63 o
  -1   5  15        1.50        1.33      2.56 o
   0   5  15        7.91        9.78      3.13 o
   1   5  15        1.72        5.72      3.34 o
   2   5  15        3.45        4.86      4.99 o
   3   5  15        8.82        8.52      5.60 o
   4   5  15        3.67        3.43      8.75 o
  -4   6  15        1.73        2.36      3.71 o
  -3   6  15        8.77        4.12      3.40 o
  -2   6  15       39.94       40.99      3.00 o
  -1   6  15        0.45        1.37      2.49 o
   0   6  15      108.37      116.24      5.09 o
   1   6  15       30.76       32.66      4.89 o
   2   6  15       74.13       69.91      6.67 o
   3   6  15       43.63       31.11      8.58 o
   4   6  15        1.36        0.00      8.73 o
  -4   7  15        1.06        0.00      3.80 o
  -3   7  15        3.62        1.92      3.57 o
  -2   7  15       14.65       12.41      6.65 o
  -1   7  15        5.37        7.98      2.62 o
   0   7  15        0.93        4.65      3.89 o
   1   7  15       14.55        9.70      3.50 o
   2   7  15       89.57       92.48      8.47 o
   3   7  15        8.34        5.30      7.19 o
  -4   8  15        0.06        0.00      3.91 o
  -3   8  15        4.57        5.61      3.74 o
  -2   8  15       56.09       61.12      4.78 o
  -1   8  15        1.85        0.00      2.90 o
   0   8  15      254.39      269.30     10.30 o
   1   8  15        0.05        0.00      3.43 o
   2   8  15       56.21       52.45      4.53 o
   3   8  15       13.62       13.66      7.58 o
  -4   9  15        5.80        6.14      4.10 o
  -3   9  15        0.36        4.52      3.71 o
  -2   9  15       27.49       25.43      4.98 o
  -1   9  15        1.10        0.00      3.62 o
   0   9  15       11.97       14.70      3.57 o
   1   9  15        4.15        6.97      3.60 o
   2   9  15        1.40        1.65      4.19 o
   3   9  15        4.14        1.79      6.18 o
  -3  10  15        0.49        5.60      4.25 o
  -2  10  15       46.14       50.57      5.09 o
  -1  10  15        7.44       13.01      3.81 o
   0  10  15       47.22       55.03      4.75 o
   1  10  15       12.31       16.75      4.91 o
   2  10  15       28.53       28.00      4.35 o
   3  10  15        0.88        0.58      6.53 o
  -3  11  15        3.52        3.18      4.32 o
  -2  11  15       20.91       23.74      5.35 o
  -1  11  15        0.66        4.62      3.82 o
   0  11  15       13.89       11.51      4.49 o
   1  11  15        0.09        5.21      3.84 o
   2  11  15        8.38       12.03      5.90 o
  -3  12  15        9.57       16.27      5.59 o
  -2  12  15       19.62       14.60      5.55 o
  -1  12  15       39.35       40.97      4.29 o
   0  12  15       28.18       30.20      4.68 o
   1  12  15       11.74       13.38      4.08 o
   2  12  15       66.46       67.28     13.71 o
  -2  13  15        2.30        3.33      5.90 o
  -1  13  15       11.49       13.83      4.08 o
   0  13  15        0.06        0.00      4.74 o
   1  13  15        5.79        0.00      4.19 o
   2  13  15        6.08        0.12      5.90 o
  -1  14  15        1.70        5.15      4.14 o
   0  14  15       11.87       16.04      4.99 o
   1  14  15       10.06       11.93      5.32 o
  -4   0  16        1.36        4.44      6.87 o
  -2   0  16       35.28       37.01      3.85 o
   0   0  16      376.15      415.78     13.88 o
   2   0  16      100.70       92.95     10.16 o
   4   0  16       44.74       12.32     18.75 o
  -4   1  16        4.25        0.00      3.40 o
  -3   1  16        2.61        1.03      3.01 o
  -2   1  16       36.52       37.26      2.84 o
  -1   1  16        3.68        5.96      5.18 o
   0   1  16      159.08      171.79      4.97 o
   1   1  16        1.26        6.47      6.43 o
   2   1  16       28.11       26.03      4.46 o
   3   1  16        6.56        1.48      5.70 o
   4   1  16        1.20        0.00     13.26 o
  -4   2  16        0.54        0.00      3.43 o
  -3   2  16        0.53        0.27      3.04 o
  -2   2  16       13.89       18.16      2.77 o
  -1   2  16       21.06       21.59      3.41 o
   0   2  16       24.47       29.45      3.62 o
   1   2  16        1.09        0.00      5.47 o
   2   2  16       19.66       29.10      4.42 o
   3   2  16        0.90        0.00      4.80 o
   4   2  16        1.04        0.00     13.64 o
  -4   3  16        5.52        0.00      3.54 o
  -3   3  16        0.13        2.77      3.35 o
  -2   3  16       12.47       13.18      2.97 o
  -1   3  16       11.79       12.67      3.52 o
   0   3  16        7.18       13.11      3.57 o
   1   3  16       46.26       53.73      4.98 o
   2   3  16       16.26       20.87      4.83 o
   3   3  16        1.83        0.00      4.87 o
  -4   4  16        0.02        0.00      3.88 o
  -3   4  16        0.36        2.78      3.42 o
  -2   4  16        0.12        0.00      3.11 o
  -1   4  16       13.96       13.73      3.67 o
   0   4  16       11.50       20.76      5.06 o
   1   4  16       12.86       11.43      4.07 o
   2   4  16       30.19       31.26      4.53 o
   3   4  16       20.39       29.60      6.04 o
  -4   5  16        0.93        5.25      3.84 o
  -3   5  16       16.21       20.49      3.72 o
  -2   5  16        1.83        1.28      3.60 o
  -1   5  16       47.11       53.79      3.34 o
   0   5  16        7.27        7.39      3.30 o
   1   5  16       23.32       19.65      3.64 o
   2   5  16       19.16       14.26      4.75 o
   3   5  16        2.26        9.26      5.94 o
  -4   6  16        0.01        0.00      4.03 o
  -3   6  16        0.09        0.00      3.72 o
  -2   6  16       16.30        7.51      4.63 o
  -1   6  16       48.14       54.58      3.53 o
   0   6  16        1.61        4.39      3.31 o
   1   6  16       51.55       55.37      4.10 o
   2   6  16        0.18        0.00      4.35 o
   3   6  16       47.85       34.51      6.45 o
  -4   7  16        0.17        0.00     12.32 o
  -3   7  16        3.39        4.93      3.84 o
  -2   7  16        2.26        1.96      4.76 o
  -1   7  16       88.03       91.36      5.01 o
   0   7  16        3.80        2.94      3.23 o
   1   7  16       57.33       65.78      4.21 o
   2   7  16        4.30        6.82      4.35 o
   3   7  16        0.23        0.00      6.11 o
  -3   8  16        0.49        1.38      3.91 o
  -2   8  16        0.14        4.46      5.07 o
  -1   8  16        5.55        7.19      4.18 o
   0   8  16        1.12        0.78      3.57 o
   1   8  16      139.84      138.94      5.23 o
   2   8  16        0.68        0.00      4.33 o
   3   8  16       19.01       16.86      6.51 o
  -3   9  16       15.79       17.11      4.50 o
  -2   9  16        0.26        7.25      5.04 o
  -1   9  16       39.72       53.22      4.82 o
   0   9  16       26.71       30.38      4.53 o
   1   9  16       18.10       10.64      4.35 o
   2   9  16        4.81       13.44      4.71 o
  -3  10  16        3.22        0.24      5.63 o
  -2  10  16        0.22        0.00      5.42 o
  -1  10  16       20.15       13.90      3.98 o
   0  10  16        1.67        0.17      4.49 o
   1  10  16        8.64        5.02      4.78 o
   2  10  16        5.55        6.32      4.51 o
  -2  11  16        4.53       11.15      5.73 o
  -1  11  16       25.15       24.07      4.17 o
   0  11  16        9.60       19.65      4.78 o
   1  11  16       33.71       31.64      4.59 o
   2  11  16        1.98        6.88      6.09 o
  -2  12  16       13.70       20.39      5.84 o
  -1  12  16       31.69       31.52      4.71 o
   0  12  16       15.97       10.92      4.80 o
   1  12  16        6.01        3.79      4.79 o
  -1  13  16        1.65        0.00      4.26 o
   0  13  16       24.07       19.99      5.24 o
  -3   0  17        1.73        2.20      4.71 o
  -1   0  17       44.82       50.71      8.82 o
   1   0  17       57.24       59.58      7.14 o
   3   0  17        0.46        0.00      8.28 o
  -4   1  17        1.26        0.00      3.77 o
  -3   1  17        7.76        6.58      3.28 o
  -2   1  17        5.34        6.56      3.14 o
  -1   1  17       94.59      103.22      4.88 o
   0   1  17       27.80       26.87      3.67 o
   1   1  17      103.12       96.69      6.39 o
   2   1  17       12.66        9.32      4.59 o
   3   1  17       34.05       27.70      6.47 o
  -4   2  17        0.27        0.00      4.28 o
  -3   2  17       17.16       15.64      3.36 o
  -2   2  17        5.28       11.13      3.31 o
  -1   2  17       12.63       18.75      4.81 o
   0   2  17        2.14        5.46      3.41 o
   1   2  17        4.88        1.77      5.59 o
   2   2  17       18.43       20.04      4.99 o
   3   2  17       19.68       13.54      6.28 o
  -3   3  17        4.77        4.36      3.67 o
  -2   3  17        0.55        5.26      4.24 o
  -1   3  17       13.04       16.19      4.08 o
   0   3  17       16.07       24.21      3.64 o
   1   3  17       80.83       92.19      5.48 o
   2   3  17        9.36       12.37      4.64 o
   3   3  17        5.01        3.89      5.42 o
  -3   4  17        0.99        0.00      3.86 o
  -2   4  17        0.07        1.09      4.51 o
  -1   4  17        0.20        5.01      4.60 o
   0   4  17       14.42       14.76      3.85 o
   1   4  17        3.33       10.71      4.55 o
   2   4  17        0.20        4.23      4.67 o
   3   4  17        5.62        6.57      5.26 o
  -3   5  17        8.52        4.79      3.93 o
  -2   5  17        4.30        7.82      4.57 o
  -1   5  17       20.65       27.96      4.37 o
   0   5  17       28.08       25.82      5.14 o
   1   5  17        4.12        1.08      6.81 o
   2   5  17       22.82       20.87      4.79 o
   3   5  17        8.54        3.69      6.74 o
  -3   6  17        0.00        0.00      4.08 o
  -2   6  17        1.08        1.48      4.99 o
  -1   6  17        1.21        1.39      5.07 o
   0   6  17        0.53        0.00      3.94 o
   1   6  17        3.42        0.00      4.38 o
   2   6  17        0.71        0.00      4.71 o
  -3   7  17        0.08        0.00      4.40 o
  -2   7  17        8.68       17.52      5.07 o
  -1   7  17        2.05        8.74      5.49 o
   0   7  17       93.34      100.27      5.99 o
   1   7  17        4.66        0.00      4.37 o
   2   7  17       22.63       23.05      4.78 o
  -3   8  17        5.98        3.20      6.70 o
  -2   8  17        2.49        3.23      5.51 o
  -1   8  17        0.45        0.00      5.58 o
   0   8  17        0.18        6.29      5.14 o
   1   8  17        0.03        0.00      4.44 o
   2   8  17        6.10        6.71      4.73 o
  -2   9  17       10.38        8.43      5.77 o
  -1   9  17        4.45        7.00      6.49 o
   0   9  17       26.56       22.82      5.41 o
   1   9  17        1.97        4.67      4.64 o
   2   9  17       28.82       28.18      4.79 o
  -2  10  17        0.16        2.40      5.85 o
  -1  10  17        0.01       12.35      5.83 o
   0  10  17       12.91       15.71      4.88 o
   1  10  17        2.23        4.59      4.64 o
  -1  11  17        3.91       11.23      6.59 o
   0  11  17       15.76       22.96      5.91 o
  -2   0  18       10.52       12.90      6.27 o
   0   0  18       71.04       79.38     10.12 o
   2   0  18        1.32       17.86     12.54 o
  -3   1  18        1.69        3.76      3.52 o
  -2   1  18        0.86        6.34      4.97 o
  -1   1  18       11.47       31.93     11.51 o
   0   1  18       44.08       52.55      4.89 o
   1   1  18        4.00        4.29      4.79 o
   2   1  18       30.16       30.02      5.13 o
  -3   2  18        2.09        0.31      3.53 o
  -2   2  18       22.16       25.10      4.61 o
  -1   2  18        2.60       13.33      7.81 o
   0   2  18        1.45        0.44      6.12 o
   1   2  18        0.51        0.00      4.79 o
   2   2  18        0.02        4.79      4.86 o
  -3   3  18        0.58        6.67      3.67 o
  -2   3  18        7.00       13.41      4.96 o
  -1   3  18        2.06       12.49      9.12 o
   0   3  18       13.51       16.20      4.19 o
   1   3  18       12.17       14.54      4.84 o
   2   3  18       44.94       45.11      5.39 o
  -3   4  18        4.06        8.77      4.09 o
  -2   4  18        4.71       15.53      7.03 o
  -1   4  18        3.71       27.95      7.96 o
   0   4  18        9.36       13.46      5.16 o
   1   4  18        0.93        2.84      4.85 o
   2   4  18        3.35        1.99      4.91 o
  -2   5  18        5.02        6.10      5.25 o
  -1   5  18       12.49       25.00      6.30 o
   0   5  18        8.33       11.99      5.15 o
   1   5  18       20.68       28.53      5.03 o
   2   5  18       10.10       12.84      4.95 o
  -2   6  18        0.48        6.64      5.34 o
  -1   6  18        6.63       13.61      5.60 o
   0   6  18        1.30       12.20      7.07 o
   1   6  18        0.45        0.00      4.81 o
   2   6  18        2.76        7.56      5.01 o
  -2   7  18        0.51        0.15      5.75 o
  -1   7  18       13.71       13.78      6.55 o
   0   7  18        1.85        3.75      5.19 o
   1   7  18       28.02       24.34      4.78 o
  -1   8  18       18.13       23.62      6.06 o
   0   8  18        0.01        0.00      5.35 o
   1   8  18        0.35        0.20      5.67 o
  -1   9  18        9.06        6.29     12.79 o
   0   9  18        1.10        8.86      5.81 o
  -1   0  19       61.11       85.18     22.50 o
   1   0  19        2.55        9.88      8.03 o
  -2   1  19        0.57        5.09      6.25 o
  -1   1  19        0.05       28.26     13.04 o
   0   1  19        3.40        8.92      6.63 o
   1   1  19        2.79        3.77      7.19 o
  -2   2  19        0.67       17.82      7.02 o
  -1   2  19       13.67       34.05     10.95 o
   0   2  19        0.31        4.53      5.72 o
   1   2  19       14.80       13.53      5.14 o
  -2   3  19        0.65       10.88      7.40 o
  -1   3  19        4.28        8.97     10.87 o
   0   3  19        0.06        8.60      5.42 o
   1   3  19       19.83       26.10      5.26 o
  -1   4  19        2.02       12.56      7.75 o
   0   4  19        5.80        0.00      5.34 o
   1   4  19        3.25        0.00      5.08 o
  -1   5  19        0.01       13.49      7.74 o
   0   5  19        0.11        3.03      5.50 o
  -1   6  19        1.28        0.00     11.25 o
   0   6  19       17.20       30.47      6.21 o
 
